# Supplementary material for: A multi-omic survey of black cottonwood tissues highlights coordinated transcriptomic and metabolomic mechanisms for plant adaptation to phosphorus deficiency
Source: Front Plant Sci. 2024 Apr 5;15:1324608. doi: 10.3389/fpls.2024.1324608 (PMC11032019; doi:10.3389/fpls.2024.1324608)
Supplement: Supplementary file 1 [file DataSheet_1.zip]

Archive with 9 entries (8 files):
- Data Table 1/
- Data Table 1/Proteomics.xlsx
- __MACOSX/Data Table 1/._Proteomics.xlsx
- Data Table 1/Phenomics.xlsx
- __MACOSX/Data Table 1/._Phenomics.xlsx
- Data Table 1/Transcriptomics.xlsx
- __MACOSX/Data Table 1/._Transcriptomics.xlsx
- Data Table 1/Metabolomics.xlsx
- __MACOSX/Data Table 1/._Metabolomics.xlsx
