# Supplementary material for: A multi-omic survey of black cottonwood tissues highlights coordinated transcriptomic and metabolomic mechanisms for plant adaptation to phosphorus deficiency
Source: Front Plant Sci. 2024 Apr 5;15:1324608. doi: 10.3389/fpls.2024.1324608 (PMC11032019; doi:10.3389/fpls.2024.1324608)
Supplement: Supplementary file 1 [file DataSheet_1.zip › Data Table 1/Proteomics.xlsx]

## Sheet: Norm_prot_Leaf
Protein	Unq_Pep	High_P_1	High_P_2	High_P_3	High_P_4	High_P_5	Low_P_1	Low_P_2	Low_P_3	Low_P_4	Low_P_5
Potri.002G079900.1	20	22.1171	21.8195	22.0709	22.0162	21.8462	23.9165	23.3859	23.3978	22.6791	23.8441
Potri.013G137900.1	15	26.6976	26.6241	26.8476	26.8529	26.7224	26.569	27.3083	26.9998	27.1412	26.7964
Potri.013G138300.1	13	29.9288	29.6443	29.4069	29.547	30.0121	29.3603	30.071	29.6742	30.3633	29.5205
Potri.014G018900.1	12	24.6935	24.5861	23.4376	24.4367	24.2979	22.8925	22.9373	23.2065	22.9717	23.1938
Potri.016G057400.1	12	26.7485	26.8257	27.533	27.9974	27.9262	27.3983	27.7149	27.2397	27.4558	27.7107
Poptr_0278454	9	26.749	26.5659	26.8739	26.9601	26.8469	25.6249	26.4222	26.3466	26.7317	26.4644
Poptr_0722243	9	25.1082	24.3961	24.4619	25.0916	25.2069	24.9946	25.8595	25.8312	25.7278	24.9837
Poptr_0949292	9	24.3474	24.4981	26.3404	25.1183	25.6211	24.6302	25.5528	25.2917	25.6323	25.3206
Potri.012G106600.2	8	23.8559	23.6164	23.5417	24.4324	24.0964	23.9857	23.97	24.4318	24.1314	24.3713
Potri.T006200.1	8	27.6649	27.5425	28.8776	28.0722	28.3641	27.2729	28.5863	28.1302	27.9844	27.2167
Poptr_0242776	7	27.3965	28.0619	28.5707	28.1916	28.1865	28.1295	29.2152	28.9195	28.6784	28.6923
Potri.001G351400.1	7	24.8211	24.5177	24.8198	24.8983	24.9062	24.2849	24.732	25.1923	25.0258	25.2905
Potri.009G104900.1	7	24.5279	24.5869	23.7036	24.3331	24.2982	22.103	23.6905	23.2637	24.0112	23.7673
Potri.017G093200.1	6	21.2853	20.6684	20.9638	21.1481	21.5606	20.4642	21.1166		21.8235	21.2821
Poptr_0285313	5	28.4817	28.6951	28.8383	29.1794	28.8205	25.8682	29.0829	29.1525	29.0858	27.1508
Poptr_0679463	5	23.8469	23.2002	21.5233	22.9229	22.9084	22.3883	22.9105	22.5201	23.257	22.5221
Potri.001G029900.1	5	22.8815	22.9487	23.0037	22.9394	22.9789	21.6445	21.7528	21.8618	21.6491	21.8405
Potri.002G033300.1	5	23.9223	24.1016	23.5798	24.0711	24.109	21.9341	22.0893	22.5702	22.1638	21.6771
Potri.002G110500.1	5	20.7521	19.8201	19.5741	20.2499	20.3801	19.8441	19.5968	19.7565	20.1466	19.8546
Poptr_0262031	4	21.1956	21.5453	21.6087	21.6317	21.3479	20.8176	20.8964	20.7123	21.1499	21.5114
Potri.013G089600.1	4	23.2818	23.5304	23.136	23.6718	23.7022	23.3951	22.0559	23.327	23.4191	23.4948
Potri.014G149700.1	4	23.7567	23.418	22.2944	22.8725	22.4751	21.6754	21.5587	22.5179	22.5303	22.2232
Potri.018G083900.1	4	24.4952	24.1445	23.956	24.4452	24.3787	23.5812	23.5364	23.9983	23.7492	24.2102
Potri.018G089200.1	4	26.3567	26.1995	25.9024	25.6462	25.8734	27.8133	28.5736	27.6472	28.5453	27.7961
Poptr_0288634	3	26.9092	27.1532	27.3429	27.478	27.9059	27.0777	28.2096	27.5855	27.9323	27.0509
Poptr_0288825	3	22.3998	22.6902	22.2182	22.6302	21.7843	22.3545	21.094	22.9045	22.1941	22.6486
Poptr_0421624	3	20.9784	21.0302	19.326	21.4683	20.518	20.7544	19.2922	19.6192	20.1998	20.6819
Poptr_0423044	3	21.5942	21.708	22.5768	22.1449	22.4837	21.9216	21.8565	22.4214	22.1818	21.9931
Poptr_0571297	3	23.1131	22.8221	22.5984	23.4406	23.5384	22.8743	21.795	22.4134	21.9636	22.932
Poptr_0640355	3	22.0533	21.2204	22.0227	21.5234	21.4576	21.0356	21.8406	21.6559	21.3306	21.3382
Poptr_0832763	3			20.8387	18.0051			22.7998	21.4424	20.6575	19.9981
Poptr_0936218	3	24.5779	24.3776	24.954	24.857	24.8262	23.0619	24.9642	23.4925	24.1933	23.8582
Potri.002G077400.1	3	22.3582	21.4978	21.343	21.5081	22.1052	22.8053	22.8676	22.6556	23.2455	22.3175
Potri.002G262700.1	3	21.9636	22.0951	20.9577	20.5136	21.4675		22.0367	21.0204	21.683	20.7309
Potri.004G101700.2	3	24.5127	23.6062	23.906	24.1013	24.0071	22.6341	22.8539	23.1076	23.7128	24.1947
Potri.005G255500.1	3	21.3887	21.0103	20.81	22.7177	22.5416		20.042
Potri.009G016500.1	3	25.9841	26.4479	26.5995	26.6618	27.057	25.9496	26.254	26.3573	26.447	26.0647
Potri.009G055400.1	3	21.2308	20.9914	19.5692	21.054	20.869	20.2075	19.7217	20.1374	20.4775	20.5499
Potri.009G131200.1	3	19.017	18.8559	18.0941	19.4642	18.7148		18.0747	17.78	18.1994	18.5268
Potri.009G132000.1	3	20.6531	27.1139	26.367	26.7513	26.5146	25.8649	25.843	26.3466	25.954	26.1269
Potri.010G088000.1	3	23.5135	23.2296	21.8761	23.6567	22.8947	23.0696	22.3589	21.7659	22.8424	23.3914
Potri.013G140600.1	3	23.0381	22.6457	23.353	22.5391	23.1426	22.0615	23.0325	22.493	22.5835	22.3636
Potri.014G140400.1	3	16.5611	17.3746	16.4693	16.995	17.4742	16.8143		17.0687	17.0967	17.3555
Potri.018G089500.1	3	22.1673	22.8557	24.4213	24.1461	23.5602	23.1247	25.4428	24.4263	25.2599	25.3875
Poptr_0258706	2	19.0828	18.6897	22.8295	22.1055	22.3801		22.7539	21.4266	21.6431	20.9772
Poptr_0267832	2		22.4671	21.2104	23.8765	21.2972	22.6643	21.2262	22.0962
Poptr_0288439	2	21.0536	20.466	24.6289	22.1539	24.0155	21.7455	25.2841	25.0155	24.1932	23.0689
Poptr_0575755	2	20.6762	19.5688	20.1116	20.9101	20.6638	18.7808	19.3658		20.6271	19.4302
Poptr_0578586	2	23.834	23.9414	25.2944	22.0945	24.5225		23.1628	25.7563	25.41	24.969
Poptr_0578598	2	26.795	26.2796	26.2293	26.121	26.0016	24.7132	26.239	25.0985	25.8912	25.0131
Poptr_0589114	2	20.9033	20.4736	20.9818	20.9033	20.9602		21.9237	21.2826	20.8972	19.9591
Poptr_0656599	2	22.3442	23.1887	21.2138	21.2288	21.2175	19.4004	19.5602	20.2617	20.5499	20.3552
Poptr_0730452	2	21.0856	21.0922	22.9282	21.8589	22.2999	20.1803	22.9576	21.9045	22.9387	23.089
Poptr_0747143	2	20.6619	19.1196	24.2113	22.7392	23.6601	19.7412	23.4091	23.2356	23.1959	22.1055
Poptr_0748815	2	21.2124	20.7937	21.4363	21.5822	23.1101	21.023	23.1159	22.812	23.1207	21.9088
Poptr_0809215	2	22.7655	20.4402		21.2439	20.238					19.4919
Poptr_0817338	2	20.9502	22.8238	20.9719	20.3664		20.384	21.865	21.3964	20.8008
Poptr_0820118	2	21.6108	21.0599	23.0704	21.5068	21.3441	20.9662	22.5923	21.8085	20.8599	21.0113
Poptr_0825385	2	21.9969	23.0474	23.8248		22.3651	22.9023	22.4598	22.4659	23.3529	22.3353
Poptr_0832304	2	21.0049	20.2596	19.7893	19.7641	20.3476		18.8705	20.0194	18.6105	19.73
Poptr_0833033	2	25.5586	25.9369	26.5842	25.9257	26.3674	25.5236	27.2004	26.7139	26.3191	26.0675
Potri.001G456800.1	2	22.4031		22.6199	22.072	21.6026		22.5779	22.2567	21.7756	22.2537
Potri.002G081900.1	2	24.7273	24.323	23.5378	23.8159	24.18	23.7164	23.0926	23.3757	23.0521	23.8416
Potri.002G254100.1	2	22.7606	23.2107	23.2593	22.9276	22.7934	22.6582	22.2194	23.3683	22.5672	22.5493
Potri.003G033200.1	2	20.0656	19.959	18.5598	20.3295	19.5527	18.8475	19.2925	18.7801	19.6679	19.2998
Potri.003G089700.1	2			18.2128	18.5591	17.2955		18.7699	18.726	19.5598	18.8723
Potri.003G185500.1	2	22.1763	21.6586	22.5514	21.5504	21.617	20.6888	21.9747			20.718
Potri.004G123700.3	2	22.567	22.2008	22.1353	22.2088	20.5319	21.2057	19.7388	21.6659	20.9465	20.3381
Potri.005G209200.1	2	20.3157	19.1318		20.4297	19.4947	19.1989	19.8025	19.5894	19.4518	19.4564
Potri.006G216400.1	2	21.838	21.3955	20.861	21.0984	20.9882		20.6496	20.4815	20.462
Potri.006G265400.1	2	25.543	25.6288	25.4845	25.6235	25.5827	25.299	25.9444	25.684	25.6925	25.7367
Potri.007G095200.6	2	24.1761	23.587	23.8548	23.9078	24.4968	22.9426	24.2708	23.5043	24.3413	23.9518
Potri.008G134800.1	2		19.5391	18.4967		17.9402			18.6039	18.929
Potri.009G131300.1	2	20.2836	19.0044		19.4401	18.7018	17.9687	19.4613	18.8906	19.3106	19.1001
Potri.009G169300.1	2	21.2278	21.4749	21.0248	22.3599	19.9232	21.485	21.0684	21.1413	21.0827	22.0772
Potri.010G236500.1	2	25.2213	25.1331	24.1039	25.4945	24.2673	21.7519	21.7401	22.152	23.0693	22.8643
Potri.011G023900.1	2	23.6961	23.3503	23.3634	23.7508	24.1723	23.9452	23.8043	24.2673	24.3683	24.1603
Potri.011G031300.1	2	26.9712	23.9531	26.685	26.6255	26.3771	26.4457		27.1961		24.6406
Potri.013G141500.1	2	23.9553	23.7035	22.8169	23.2502	23.7294	21.6609	22.5136	22.4474	22.4239	21.3635
Potri.016G000600.1	2	21.2798	21.0616	20.8527	20.4818	21.0844	19.8749	22.3975	21.0617	20.8398
Potri.017G007300.1	2			21.7361	21.0643	22.3289	20.5958	21.9227	21.7426	22.0234	20.2595
Potri.018G031400.1	2	23.5194	23.3524	22.9532	23.3427	23.6524	22.6825	23.4311	23.3542	23.2468	22.5727
Potri.019G028100.1	2	21.8864	22.5936	23.4985	22.8338	23.7342	21.8826	23.6529	23.3027	23.222	22.3209
Potri.019G094000.1	2	20.7048	20.363	18.7828	19.7002	20.7791	18.7413	19.9898	19.713	19.0728	19.0507
Potri.T103300.1	2	22.9188	21.9825	21.1477	22.6288	21.1878	20.5033	20.3981	20.3398	20.1465	20.8567
Poptr_0195499	1	22.2751	22.8937	20.5	23.0491	22.6718	22.2414	20.8147	21.6009	21.7665	22.2464
Poptr_0202265	1	22.8187	22.8672	23.5366	23.1323	23.4002	22.3907	22.5815	22.8643	22.6991	23.5611
Poptr_0205434	1	20.8989	19.8185	20.3573	20.8104	20.2909	19.1763	21.0261	19.844	20.0302	20.4501
Poptr_0209290	1			20.5055		20.1705	22.7705	23.1576	23.2738	23.1178	22.9585
Poptr_0260361	1	23.4612	21.4425	24.4768	23.8282	24.7647	21.8463	24.4982	23.7944	24.7348
Poptr_0265187	1	20.6906	20.6667	20.5261	21.0357	20.7143	19.9332	19.0227	19.9198	19.1945	20.097
Poptr_0265251	1	22.9324	22.6012			23.0081		21.5273	22.4249		21.1361
Poptr_0267507	1			22.5878	23.0202	22.7645	23.2871	23.5261	24.64	24.6077	24.5585
Poptr_0271209	1	20.1129	21.7905	23.589	20.7906	22.7065	23.0788	21.946	22.8316	22.5741	22.8843
Poptr_0273202	1	26.9652	26.8231	27.0049	27.0532	27.1979	26.6777	27.2526	27.0915	27.2563	26.8528
Poptr_0273366	1		20.9968	22.7426	21.8535	22.8383	22.4841	24.1071	23.3412	23.2221	20.5574
Poptr_0276757	1	20.0666	20.8579	18.9468	22.3013	19.9954	20.1342	20.6967	19.6642		21.2721
Poptr_0281171	1	21.5185	20.5679	21.1744	21.5131	21.3263	20.0039		20.9905	20.8098	20.8719
Poptr_0291991	1	29.2675	29.3146	28.5748	29.3711	28.8992	29.4451	30.6433	29.6654	30.2742	29.3314
Poptr_0412704	1	21.7975	21.8993	22.5389	21.745	22.3112		22.1211	22.3725	21.4141	21.664
Poptr_0419417	1	19.0398	19.855	20.2896		20.2242	19.26	19.8878	20.4273		20.324
Poptr_0549228	1	20.7096	21.2785		21.8874	21.3978		22.8337			19.4013
Poptr_0551400	1	20.0649			20.261	20.5901	22.0635	22.4194	21.7762	22.5468	22.8052
Poptr_0562644	1	25.4922	24.9604	24.6251	25.2296	24.844	23.8832	23.7701	24.0758	24.2245	23.7202
Poptr_0571680	1	17.0816	16.8534			16.6396			16.706		16.7481
Poptr_0572611	1	21.5562	19.4343		19.3115	19.0263				19.8891
Poptr_0574507	1	22.3853		22.8456	22.3591	22.9413		21.9901	21.4975	22.0131	21.3856
Poptr_0576600	1	20.865	20.9998	21.3852	21.3635	21.2898		20.8719	20.9169	20.7508	21.0099
Poptr_0582121	1	23.557	23.4844	23.2863	23.0594	23.6012	22.8234	22.6425	23.2818	22.7677	22.0942
Poptr_0584001	1	28.3376	28.4323	28.0586	28.5318	28.761	28.0253	28.7207	28.4217	28.9535	28.1934
Poptr_0588640	1	24.1991	24.2664	25.081	24.5653	25.4591	24.6872	25.8068	25.4385	25.2411	24.0621
Poptr_0589574	1	23.9648	23.8696	23.8004	23.758	23.77	24.2394	24.3304	24.0976	24.2757	24.2281
Poptr_0590850	1	23.9259	24.3129	24.2734	24.4759	24.6154	24.2257	24.6402	24.1956	24.7244	23.9176
Poptr_0596203	1	25.2807	25.1888	24.3951	24.8394	24.9004	23.5955	24.0223	23.8322	24.2123	23.394
Poptr_0667246	1	18.2457			19.3536	19.1323		19.2622		19.0733	18.7769
Poptr_0672328	1	21.7264	21.0234	20.4597	20.5445	19.7566			20.5521
Poptr_0672818	1	21.5794	21.6865	20.0763	20.9253	21.2511		21.416		21.334	20.0731
Poptr_0675702	1	21.9723			21.8304	21.6448		23.891	23.4957	23.5074	22.8451
Poptr_0676434	1	20.2363	19.6079		19.7715	19.7906	18.8149	18.5884	18.5443	18.3841
Poptr_0679498	1			18.0994				20.9863	20.3306	20.7588	18.5982
Poptr_0710069	1	24.2825	24.2538	24.2528	24.7246	24.7001	23.4656	23.3446	24.8708	24.8157	24.1114
Poptr_0711004	1						19.9865	20.1203	20.0039	18.4699	20.1473
Poptr_0727847	1	22.4362	21.6561	21.9378	22.404	22.3437	21.6239	21.5358	21.2799	22.3786	22.1325
Poptr_0728585	1	22.1267	20.6424	20.235		20.9538	19.5416		21.0435	20.8582	20.999
Poptr_0728978	1	25.1054	24.9656	24.4933	25.5401	24.8767	22.0164	22.3008	21.8887	22.7018	23.1134
Poptr_0735049	1	19.8934	22.0983		21.8689	21.3385	20.6115
Poptr_0748225	1	23.2889	23.2228	22.9767	23.5259	23.891	23.0949	23.6219	23.2907	23.719	23.0928
Poptr_0748952	1	21.72	21.7199	21.1888	22.1125	22.0862	21.5808	22.3531	21.9092	21.7995	20.571
Poptr_0756111	1	23.5789	24.288	24.404	24.1935	24.017	23.2997	20.6275	22.1194	23.6536
Poptr_0761599	1	21.6719	21.2111	20.8624	20.7239	21.5334	21.0317	20.8469			20.4607
Poptr_0775711	1	23.5896	22.2679	23.7287	23.7423	23.8337	23.0194	24.7207	24.3654	25.351	25.0544
Poptr_0787490	1	17.0791		17.4807	19.3244	17.3966	17.3068	16.3053	18.3336	18.4607	18.4336
Poptr_0791575	1	24.3978	24.1579	24.1636	24.0126	24.7771	22.9093	24.0285	23.7106	23.7986	22.6765
Poptr_0792156	1			24.9059				24.2866	24.9382	22.8803	24.9525
Poptr_0793032	1			21.5498	22.1864	22.0706		22.2486	21.5289	22.249	20.719
Poptr_0794315	1	21.3051	20.4233	20.2833	20.3037	20.0031
Poptr_0795372	1	27.7886	27.6595	27.8235	28.1864	27.8606	28.5072	29.7996	28.9306	29.4829	28.8167
Poptr_0796114	1	20.3758	18.8276	19.2058	20.2918	20.4252			19.1416	18.6522	18.0928
Poptr_0796245	1	21.6387		20.2927	20.8484	21.1363				21.9382	21.2876
Poptr_0796316	1					16.4429		17.0426	18.1289	17.9733	17.8596
Poptr_0812196	1	23.6922	24.2309	20.3164	22.16		21.3238	22.1306	19.6757	23.1364	21.6721
Poptr_0815839	1	22.6912	22.3174	23.4458	23.3558	22.8645	22.6695	22.3993	22.5527	22.1287	21.4162
Poptr_0818792	1	21.6582	20.9652	22.2441	22.1351	21.4776	20.4348	22.5775	21.9186	21.6032	22.0112
Poptr_0825400	1	20.8084	19.6799		20.7728	20.1434	20.8041
Poptr_0825852	1		20.6584	22.2173	21.8171	22.4762	21.1232	21.8237	22.2047	21.1298	19.1028
Poptr_0826518	1	21.6213	21.2434		21.6821	20.2642		20.4144
Poptr_0827034	1	23.2104	23.2546	23.2115	23.7575	23.4767	22.7898	22.8156	23.4308	23.0982	22.4292
Poptr_0830227	1	23.8905	23.1809	22.1049	23.8651	22.9785	23.1891	21.8408	22.0881	22.345	23.1341
Poptr_0832036	1	22.9795	23.3403	23.1507	23.3636	23.4575	23.2709	23.2846	23.199	23.2825	23.9605
Poptr_0832961	1		23.2507		23.3783	23.0759	22.4061				22.6764
Poptr_0837467	1	21.1617	20.2629	19.6451	20.6251	20.4314			18.2668
Poptr_0934373	1	29.6927	29.0151	28.5433	28.7503	28.9962	27.7519	29.0316	28.2871	28.7461	28.1324
Poptr_0937754	1	22.2086	21.3935	22.9055	22.4515	22.8158	21.3759		22.5989	22.6095	21.357
Poptr_1087179	1	20.3209	20.2282	20.578	20.6284	20.3381	18.8083	20.0589	20.0275	20.0888	20.2536
Poptr_1092437	1			20.3446		18.803	18.9375	20.7488	21.0148	19.3627	20.8103
Poptr_1109864	1	25.6582	24.8753	25.1068	25.4589	25.0117	24.1863	23.6719	24.8116	24.2313	25.4092
Poptr_1117598	1						20.3209	20.9136	21.5608	21.8569	21.1458
Potri.001G017200.1	1	24.1305	23.9291	23.8116	24.4734	24.1209	23.3598	22.8333	23.4208	23.2553	24.0832
Potri.001G179100.1	1	23.3173	22.3582	21.1323	21.5441	21.4019	21.6001	20.7928	21.9313	21.7095	21.7746
Potri.001G191000.1	1	22.5026	21.7831	23.3562	23.3895	23.2387	23.8849	23.0097	23.8937	24.1855	24.0676
Potri.001G257400.1	1	20.4528		19.8995	20.2863	20.413	19.6661				19.8801
Potri.001G309200.1	1	21.7553	21.7694	21.6437	21.7241	21.1243	21.0045		20.8017		21.0202
Potri.001G398800.1	1			20.5105			22.2508	20.4173	21.5205	20.9208	21.0163
Potri.002G040000.1	1	25.4853	25.439	25.8395	25.6959	26.2335	25.9368	26.6629	26.2878	26.6056	25.7692
Potri.002G106200.1	1	20.9667	20.4463	21.4738	20.9437	21.3874	20.178	20.5398	20.7947	21.4766	20.2869
Potri.002G148600.1	1	21.4701	20.7356		21.2576	21.1961	20.1237	21.1524			20.3585
Potri.002G157200.1	1	21.0881	20.6408	19.831	20.1297	20.3216	21.8998	21.6562	21.5919	21.7306	21.7828
Potri.002G169100.1	1	20.3418	21.2781	22.5514	22.3216	20.6097		20.9029	21.09	22.0509	22.1519
Potri.002G198600.1	1	22.2496	22.2759	21.7167	22.1507	21.657	21.3629	21.0973	21.5579	21.7509	21.9846
Potri.002G249300.1	1	21.3078	21.7312	20.5512	21.4954	21.5545	21.0632	21.7498	21.3973	20.6638	19.642
Potri.003G015100.1	1	20.6372	21.0179	21.1628	21.0546	21.06	20.4175	21.0781	20.9917	20.1127	19.4501
Potri.003G018500.1	1	21.0961		21.375	20.9953			21.4656	22.0795	21.9745
Potri.003G040900.1	1	19.4269	18.8878	17.9456	18.7014	17.7968
Potri.003G043900.1	1	21.7083	20.5515		22.0213	20.7865				20.0354	20.9864
Potri.003G192800.1	1	23.4218	23.3421	23.6658	23.6308	23.9112	21.5479	22.8908	23.095	21.9541	21.9099
Potri.003G217800.2	1	21.0985	20.9505		20.3871	19.5702				19.1582
Potri.004G053400.2	1	23.4289	23.5397	22.9456	23.7901	23.5525	23.1521	22.1958	23.3492	23.0845	23.5181
Potri.004G071900.1	1	19.0612	18.2021	18.5067	20.7843	18.1455	18.6435	18.4625	19.1137	18.5904	19.3544
Potri.004G090400.2	1	22.9716	22.7241	22.3677	23.1097	23.1334	22.3502	22.1544	22.6037	23.1835	22.8512
Potri.004G140300.1	1	20.083	20.1254		20.6139		19.7145		20.2483	19.8174	20.6955
Potri.004G163000.1	1	22.336	21.4279	21.0023	21.5745	20.6405
Potri.004G232400.1	1	21.7401	22.1769	21.3878	21.8612	21.6952	21.1409	21.2442	21.3042	21.4895	21.4343
Potri.005G005900.1	1	22.7589	22.8476	22.6128	23.1605	23.0271	21.1539		22.2703	21.0305	21.1179
Potri.005G063900.1	1	23.1251	22.8068	21.9658	22.954	22.7334	21.2816	20.9662	21.8068	21.8461	21.3306
Potri.005G110100.1	1		18.2402	18.4571	18.9109				18.6159		18.73
Potri.005G171500.1	1	19.7965	19.4608		19.7148	19.0604				18.5901	18.8844
Potri.005G183000.1	1	19.5913	20.7993	20.3565	21.763	21.7846	21.1596			22.0171	20.7427
Potri.006G111300.1	1	20.8208		20.5226	21.2937				20.4184		20.1421
Potri.006G231800.1	1	23.6187	23.2159	22.5729	23.5131	22.7869	22.4818	21.733	22.5817	22.3016	22.9942
Potri.006G241600.2	1				23.0895	20.918		23.4061	21.8756	22.226	20.3255
Potri.007G028300.1	1	20.758			21.2613		20.3041	21.6378	20.08	21.3103	20.8355
Potri.007G090800.1	1	27.3309	27.408	27.6366	27.9516	27.8888	27.1184				27.6676
Potri.008G045800.1	1	22.9954	22.9417	22.4732	23.0304	22.7698	21.6128	21.8273	22.2335	21.7945	22.5879
Potri.008G100800.1	1	22.256	21.7858	21.1773	23.0381	23.5847	23.3913		22.1458	23.1244	20.928
Potri.008G165800.1	1	19.9709		20.6855	20.5413	20.5902	18.7135	19.0475	20.1821		19.1285
Potri.009G052600.1	1	21.0556	21.6138	20.6074		20.9471	21.0207	20.5359
Potri.009G054700.1	1	25.1329	25.3107	24.8112	25.2425	25.1687	25.5251	26.0883	25.6687	26.1309	25.9271
Potri.009G081200.1	1	24.5477	25.2871	24.9376	25.1362	24.9605	25.0107	24.2005	24.7453	24.5707	24.9621
Potri.009G082600.1	1		19.9971		19.2724	19.5125			19.5871		18.6663
Potri.009G155300.1	1	19.2513		18.3443			19.0291		18.5484		18.7708
Potri.010G072500.1	1	21.889		21.8071	21.5661	21.8071	19.808	20.9468
Potri.010G094900.2	1	18.9404		20.5732	21.6476	20.4041				19.2442	20.5837
Potri.012G048200.1	1	20.5824	17.4225	17.3532	18.2493	19.2963	16.6699		18.1004	16.4214	16.9289
Potri.012G093800.1	1	22.5237	22.6083	22.0861	22.0956	23.2369		20.5868	21.8957		20.8853
Potri.013G055200.1	1	22.1475	22.829		21.975		20.8795			20.9342
Potri.013G114300.1	1	21.4984	21.4185		22.0336		22.064			20.9568	22.3384
Potri.013G136600.1	1	24.0448	24.373	23.6995	24.3079	24.4871	23.0053	23.828	23.3152	23.5771	23.1048
Potri.013G142600.1	1	21.8659	21.3823		20.9961	22.3189				19.7555
Potri.013G144800.1	1	25.8795	25.8152	25.3827	25.9601	25.3457	23.8378	23.8769	23.9942	24.0553	24.1153
Potri.013G161000.1	1	19.9937	18.2334	21.9683	20.2966	21.4994	21.5492	23.0639	23.2443	22.7292	23.061
Potri.014G164000.1	1	22.8912	23.0292	22.8502	23.823	23.2522	23.0575	24.5101	23.9022	24.3464	23.8884
Potri.014G192600.1	1	23.0566	22.7646	21.8876	23.1648	22.8187	21.2127	20.5737	21.6745	21.5932	21.3598
Potri.015G029500.1	1	20.4826	21.6949	22.1693	23.2122	22.1091	18.8577	23.1119	20.3455	21.0359	21.0599
Potri.015G057400.1	1	21.4059		23.2459	22.2187	22.3753		23.9759	23.55	24.3285	23.8329
Potri.016G046700.2	1	19.3517	20.1432					19.8329	20.7434	20.3309
Potri.016G079600.1	1	21.1652	20.7754		20.8504	20.5935				19.9821	19.85
Potri.016G126600.1	1	23.1382	23.8527	21.479	23.6962	21.0497	22.6908	22.9507	22.7999	22.7741	22.7943
Potri.016G140700.1	1	21.9961	21.4552	20.2832	21.8734	21.8056	21.0195	20.9373	21.1498	21.2766	21.3332
Potri.017G037900.1	1	20.9528					20.3155	20.9023	20.9016	20.1143	20.1962
Potri.017G085500.1	1	22.228	22.1452	21.1517	21.9566	21.6192	20.3319	20.024	20.4803	20.6313	20.0305
Potri.017G098100.1	1	22.907	22.7915		22.4595	21.3029	22.092	20.9059	22.392	21.1427	22.8815
Potri.017G125100.1	1	24.8459	24.2553	23.6818	24.0471	24.8822	21.9552	25.0513	24.5403	24.4276	24.2342
Potri.017G148000.1	1	21.2249	21.6578	21.547	21.4278	21.7552	21.3613		20.5262		21.6461
Potri.018G035400.1	1	24.5182	24.0996	24.0592	24.321	24.7911	23.9857	23.5122		24.984	25.3344
Potri.018G058200.3	1	22.2555	21.4563	21.1942	21.8043	21.369	21.5165	20.9608	21.601	22.3602	22.4273
Potri.018G064000.2	1	21.7967	20.7611	20.9061	21.5636	21.7697		21.716	20.6826	21.2721	21.7106
Potri.018G070700.2	1	23.3026	23.4068	23.1347	23.2208	23.3048	23.012	23.2731	23.209	23.2745	21.6092
Potri.018G082900.2	1	24.1162	23.9601	23.9487	24.3067	24.2865	24.4014		24.3376	24.3862	23.7886
Potri.018G088000.1	1	22.2507	21.3426	21.157	22.0758	21.5243	20.5815	22.0514	21.6132	21.9877	21.9121
Potri.018G113400.1	1	21.6353	20.6872	21.081	21.4524	21.9216	21.0776	22.1876	21.2534	22.2408	20.6587
Potri.019G096700.2	1	19.7136	19.3243	17.3372	20.3018		18.7857		18.4648	18.8259	19.3114
Potri.019G124600.1	1	21.2616	22.5349	21.6533	23.2529	21.493	24.774	23.6629	24.6918	25.6798	26.0338
Potri.T000200.1	1	16.6768	15.5174		17.1026				16.0131		16.5799
Potri.T100300.1	1	21.7728	23.8522	24.4049	22.6692	23.026	24.0295	26.5079	25.9922	25.3211	23.5667

## Sheet: Norm_prot_Root
Protein	Unq_Pep	High_P_1	High_P_2	High_P_3	High_P_4	High_P_5	Low_P_1	Low_P_2	Low_P_3	Low_P_4	Low_P_5
Potri.002G110500.1	22	23.8947	23.9906	23.8927	24.0408	23.8941	23.6849	23.6862	24.1217	23.7674	23.8347
Poptr_0278454	21	29.0228	29.1059	29.2623	29.2624	28.9934	28.5824	29.0135	28.862	28.7696	28.796
Potri.019G079500.1	16	24.8238	25.076	24.6226	25.2154	24.8184	24.9742	24.4244	25.4843	24.3172	25.0329
Potri.015G037000.1	12	25.9505	25.871	25.7648	25.8065	25.7421	25.8861	25.8815	26.132	25.713	25.8111
Potri.002G079900.1	10	20.5506	20.9547	20.9245	19.9987	21.4773	22.9534	21.9489	22.3346	20.9245	22.0748
Potri.016G018700.3	10	23.8942	24.0121	23.7464	24.0561	23.9854	23.6441	22.5549	23.4249	23.1018	23.3884
Potri.002G013900.1	9	24.2551	24.2932	24.638	24.3137	24.3102	24.373	24.5443	24.6987	24.6769	24.5361
Potri.004G101700.2	9	27.6011	28.0458	28.0252	28.3013	27.9778	27.4538	27.3304	27.4702	27.0199	27.3851
Potri.008G134800.1	9	22.4685	22.6067	22.447	22.637	22.3933	22.1171	22.3236	22.6185	22.4394	22.3789
Potri.017G101100.2	9	24.0172	24.4432	24.2659	23.7482	24.1132	24.1784	24.2087	23.5874	24.6334	23.697
Potri.014G018900.1	8	24.6962	24.3923	25.2227	24.1697	24.3903	24.6762	23.9238	24.08	24.0457	24.2643
Poptr_0679463	7	26.1184	26.1218	26.0707	25.8655	26.1085	26.0963	25.9399	26.401	26.1519	25.9958
Poptr_0793806	7	24.9462	24.9129	24.4386	24.6921	24.7615	24.9569	25.2238	25.2257	25.1332	24.6348
Poptr_0809215	6	27.7472	27.6668	27.5373	27.8018	27.6564	27.3205	27.4543	27.7154	27.1824	27.349
Potri.002G140200.1	6	22.0089	22.1336	21.6917	22.2758	21.8399	21.377	21.8795	22.1509	21.6205	21.8367
Potri.006G111300.1	6	25.6437	25.7986	26.1028	25.6037	25.7689	25.5595	24.8061	25.4477	24.9819	25.1493
Potri.006G216400.1	6	22.9695	22.8871	22.9941	23.6583	23.3579	23.0205	22.7645	23.146	22.7555	22.914
Poptr_0817341	5	22.274	22.2322	22.3236	22.0344	21.8309	21.7579	21.4818	21.7349	21.6529	21.8928
Poptr_0832304	5	22.8129	22.9006	23.2883	23.3214	23.0537	23.1685	23.0513	22.6629	22.8255	22.9829
Potri.001G029900.1	5	23.7698	23.7394	23.6185	23.3278	23.4178	23.2454	23.1918	23.6284	23.2263	23.1774
Potri.009G131200.1	5	22.1903	22.1205	22.1316	22.3774	21.9588	21.4764	22.3726	22.5402	21.1863	22.0505
Potri.018G081300.1	5	23.8549	24.0322	24.2081	23.9065	23.9281	24.6658	24.5028	24.5897	24.0316	24.5349
Poptr_0589725	4	24.6507	24.9013	23.8423	24.5949	24.6574	23.3999	25.2944	25.4204	25.2094	24.7123
Poptr_0936218	4	27.8512	27.2161	28.1854	26.7928	27.8374	28.2874	28.3548	28.4293	28.532	28.3528
Poptr_0937754	4	22.0093	22.4797	21.8705	22.0407	22.1155	21.9954	22.0132	22.3185	22.3396	21.6452
Potri.001G334300.1	4	24.1697	24.3877	24.1209	22.9718	24.0279	23.824	24.1967	23.9	24.5917	23.854
Potri.001G456800.1	4	23.4517	23.4568	22.7121	23.3134	23.1494	22.6135	22.9999	22.3089	22.6692	21.9469
Potri.002G262900.1	4	22.3004	22.0899	21.7055	21.8468	22.2436	21.7147	21.0439	22.4124	21.9432	22.3493
Potri.006G103900.1	4	24.6741	24.1882	23.2161	24.0917	24.7079	21.7672	22.1051	22.49	22.1694	21.199
Potri.006G281400.1	4	21.9447	21.8544	22.1106	22.1449	21.419	21.2166	21.5232	21.7864	20.8721	21.6794
Potri.009G098000.1	4	23.0842	22.8543	22.7504	23.0862	22.786	22.9957	22.6305	23.1032	22.0991	22.9851
Potri.010G236500.1	4	25.3727	25.7707	25.6264	25.9932	25.6921	25.5421	26.1564	25.9685	24.3599	25.3092
Potri.015G001900.1	4	26.2915	25.639	26.224	26.5351	25.5035	25.7705	25.9841	26.4577	25.7273	25.9871
Potri.016G030200.2	4	22.0515	22.2029	22.3141	22.265	21.9624		22.2457	22.4474	21.5819	21.7798
Potri.017G078900.1	4	22.84	22.9276	22.815	23.1736	22.9516	22.8325	22.41	23.0132	22.4906	23.2132
Potri.T103300.1	4	25.9997	25.8769	24.8947	26.0257	25.818	25.4999	26.0371	25.6866	25.5329	25.4878
Potri.T111900.1	4	25.9124	25.8085	25.7675	25.2329	25.6628	26.1223	26.3283	26.4588	26.5832	25.9329
Poptr_0285313	3	17.7845	16.4054	19.4279	22.0441	21.6424	19.0868	21.4884	21.2756	21.6393	21.8499
Poptr_0592888	3	23.8148	24.2499	23.9358	24.1272	24.2626	24.6193	25.2813	25.0676	24.5658	24.8754
Poptr_0729432	3	22.2617	22.0742	21.3334	23.2357	22.4026	21.1837	21.0009	22.6806	21.8241	21.7409
Poptr_0820461	3	21.3506	20.8114	21.461	20.9307	21.6029	21.0811	21.1361	21.4852	20.5833	21.1369
Poptr_0820569	3		24.0885	23.7597	22.3004	22.5898	24.9841	23.8615	22.4689	23.6103	23.4699
Poptr_0823751	3	23.9072	23.8233	23.7042	24.0982	23.7832	24.0883	24.0706	24.0856	24.3646	24.0287
Poptr_0949353	3	20.5645	20.1864	20.2054		19.6016	20.3798	20.9354	20.7794		20.4984
Potri.001G310900.1	3	22.2842	22.7055	22.5267	22.1949	22.8712	22.3702	21.9762	22.908	23.1064	22.7867
Potri.002G077400.1	3	24.5401	24.1586	24.7044	24.2724	24.4302	26.2878	25.4374	25.5817	25.3238	25.8723
Potri.002G081900.1	3	24.7962	24.9916	24.5422	24.8992	24.5757	24.4208	24.132	24.8606	24.4362	23.8612
Potri.002G091200.2	3	20.269	20.8752	19.9402	20.0476	20.4104	19.9506	20.3616		20.7443	20.1899
Potri.006G149800.1	3	21.6538	21.8441	21.2024	21.9335	22.0269	21.071	21.4606	21.9871	21.1904	20.9649
Potri.009G052600.1	3	18.8434	18.2678	18.6276		19.1026	19.0099	19.3097	19.7835	19.1502	18.9006
Potri.009G055400.1	3	25.622	25.4979	25.5882	25.4167	25.4496	25.314	25.467	25.468	25.3877	25.315
Potri.012G085600.1	3	21.151	21.1149	20.5259	20.9832	20.8789	19.901		19.6784		20.0169
Potri.014G029800.3	3	20.4114	20.4738	20.8826	21.0886	20.6382	20.4758	20.6877	21.24		20.4132
Potri.014G140400.1	3	17.0832	17.5548	17.2827	17.1596	17.5556	17.6591	19.6662		16.7007	17.6728
Potri.016G124900.1	3	25.9418	25.3592	25.1987	25.1326	26.0552	23.8703	23.4451	23.7599	24.5498	24.5125
Potri.T011100.1	3	21.863	22.0377	22.7329	21.8427	22.6483	22.919	22.3442	22.5943	21.9682	23.3474
Potri.T166000.1	3	23.5343	23.7942	23.0715	23.1632	23.6403	24.0404	24.787	24.7695	24.5052	24.6247
Poptr_0202265	2	23.6208	22.1436	22.9528	21.8334	23.1706	24.0093	23.4574	22.631	22.5231	24.0606
Poptr_0230697	2	23.2939	23.3129	24.518	24.3599	23.5743	21.4852	22.2627	21.8174	20.9821	22.7661
Poptr_0242776	2	19.7563	19.7487	20.8849	17.6643	18.3143	19.7856	19.3901	20.0731	19.8745	19.6477
Poptr_0269182	2	24.2145	23.7794	24.201	23.7931	24.2768	23.6052	23.7434	24.1594	24.3424	23.8088
Poptr_0290317	2		23.1531	23.7563	19.9852	23.6337	20.2737	23.7796	20.1481	23.2271
Poptr_0419522	2	22.6582	22.8252	22.1016	22.7463	22.7714	23.1549	22.4901	22.9175	23.0553	23.4042
Poptr_0421624	2	23.3906	23.7404	23.8107	23.6421	23.6637	23.3712	23.4428	24.0745	23.4216	23.5217
Poptr_0554180	2	22.8058	22.5622	22.7195	22.009	22.6682	22.8377	22.9659	23.448	23.0636	23.4798
Poptr_0558710	2	22.1914	22.4309	21.671	21.206	21.8834	21.798	21.7597		20.6388	20.7759
Poptr_0560643	2	22.7779	22.6253	22.2	23.4309	23.3959	22.2977	21.4724	22.4008	20.9816	22.2771
Poptr_0575755	2	20.3274	20.0983	20.2862		19.7878	20.3314	20.5992	20.9069	21.5986
Poptr_0578598	2	28.539	28.7392	28.5869	28.3388	28.6701	28.668	28.7606	28.9444	28.8742	28.6589
Poptr_0589114	2	23.5685	23.5311	23.6369	23.3213	23.5727	23.8338	23.8337	23.9674	23.9685	23.4335
Poptr_0640355	2	24.5284	24.7767	25.3068	23.1795	23.2952	23.997	24.3882		23.6655	24.7431
Poptr_0643344	2	20.2251	21.1154		21.1416	19.6258	20.7661	22.1233	20.2692	19.9454	21.1027
Poptr_0665494	2	24.8503	22.8421	22.9712	22.2562	21.595	22.3822	21.0188	21.2168		23.3508
Poptr_0671026	2	22.3344	22.0864	22.3729	21.3245	21.6617	22.0277	22.1115	22.167	21.2451	22.2855
Poptr_0730452	2	22.2806	23.6252	24.6686	23.6997	23.8176	22.4643	23.0155	22.1669	23.4378	23.6703
Poptr_0736382	2	18.5134	18.6514	18.9116	18.8747	18.5236	18.4098	17.7643	18.3957		18.4019
Poptr_0738421	2	21.093	21.8087	20.9218	21.7682	21.1504	20.7569	21.5639	21.7792	21.2055	21.1047
Poptr_0760138	2			20.7718		21.146	22.3843	22.6149	21.7958	21.7691	22.0661
Poptr_0784532	2	24.4776	23.8889	24.1272	24.183	23.9946	23.4188	23.3755	24.5032	24.1692	23.0649
Poptr_0796245	2	22.7954	20.8088	21.9542	22.0409	23.9818			20.1675	23.7526	23.0385
Poptr_0810168	2	24.3213	24.1743	23.4408	23.1051	23.3734	23.7961	24.5048	24.3389	22.9063	23.7966
Poptr_0814286	2	20.8605	21.3615	21.2688	21.3017	20.5916	20.8712	21.9962	21.3276	19.1481	20.1654
Poptr_0818283	2	24.1061	23.4835	24.2938	23.7446	22.9671	23.3122	23.4123	23.2009	23.8481	23.6636
Poptr_0819056	2	23.7458	23.0252		24.0505	23.9491	23.0519	24.3998	24.509
Poptr_0825852	2	21.7458	21.1571	20.9351	20.4353	21.3505	23.2228	22.3361	21.8213	21.7477	22.4881
Poptr_0826368	2	22.2006	23.7396	23.002	23.9465	22.778	22.9618	22.9903	23.0429	23.9556	24.1587
Poptr_0830730	2	21.8172	21.346	21.1121	22.5541	21.2554	20.8435	21.8001	22.0645
Poptr_0832961	2	24.553	24.6543	24.492	24.3655	24.5576	23.6451	23.8599	24.003	24.2521	24.0104
Poptr_1080900	2	22.4145	22.3144	22.0679	22.1887	22.2151	23.0019	22.8469	23.5481	22.0694	22.1159
Potri.001G340200.1	2	19.1994		21.862	21.843	19.5708	22.7594	20.9233		21.068
Potri.001G340300.1	2	24.9072	24.5901	25.2245	24.7525	25.3218	26.0319	25.306	25.312	25.4158	26.1416
Potri.001G357700.2	2		22.651	22.7432	22.4699	22.8392	23.5395	23.3169	23.2862	23.0325	22.6543
Potri.003G018900.1	2	21.683	21.5239	21.5186	21.8096	21.2358	21.336	21.1705	21.197	21.1887	21.4228
Potri.003G217800.2	2	20.0887		20.8982	21.1933	20.7398	19.5991	20.1121	21.6563		22.0927
Potri.004G044500.1	2	23.944	23.5284	23.5418	23.788	23.3668	23.5522	23.2736	23.4054	22.7842	23.1748
Potri.004G123700.3	2	24.1785	25.0022	25.236	24.832	25.1009	24.4264	25.0693	24.1403	24.8542	24.9268
Potri.004G142800.1	2	21.0347	21.4932	21.025	21.8398	21.2616	21.1101	21.7857	21.5239		21.9301
Potri.005G032400.1	2	23.3048	23.2929	22.8611	23.65	23.4119	22.7353	23.949	23.7061	23.7685	22.814
Potri.005G063900.1	2	25.4833	25.2346	24.6898	25.6254	25.189	24.5571	25.1773	24.2315	23.9737	25.1568
Potri.005G102200.1	2	21.5951	21.219	20.5485	21.7867	21.8457	21.246		21.1978	19.3173	21.2605
Potri.006G119600.1	2	20.6388	19.7017	19.2713	19.7952	19.9037	19.181			19.1677
Potri.006G160500.2	2	21.0269	21.7011	22.0426	22.5005	21.669	20.8529	22.3343	21.7201	20.802	21.8736
Potri.006G231800.1	2	24.9304	25.2084	25.3059	25.0146	24.918	25.127	24.111	25.3427	24.3682	24.9936
Potri.008G045400.3	2	21.2128	21.302	21.2239	21.3208	20.9112	21.2957	21.8374	22.0554	20.826	21.5084
Potri.008G051600.1	2	23.7783	23.583	23.0812	23.372	23.5916	23.0976	23.9407	23.7083	22.0008	22.9057
Potri.008G107900.1	2		21.5179	21.2319	21.1735	21.0557	20.9635	21.4297	22.1766	21.0032	21.6331
Potri.008G114200.1	2	21.4147	22.3187	22.0533	21.0114	21.6035	24.0651	24.2407	24.298	23.8455	21.5445
Potri.008G165800.1	2	21.6379	21.0948	21.7037	21.3127	21.3413	20.7098	20.956	20.0275	21.5633	20.6611
Potri.009G054600.1	2		20.9717	19.8908	21.1319	20.1222		22.1495	21.8096	21.1342
Potri.009G062800.1	2	19.3517	20.4329	20.3775	19.4399	19.7898		20.2387	19.0241	20.4105	19.4353
Potri.009G063100.1	2	17.9622		19.3469	19.486		19.5565	20.7632	19.1306	20.5574	19.3668
Potri.009G132000.1	2	28.0171	28.1341	28.5657	27.9245	28.1986	28.3523	25.0393	28.5689	28.1523	28.1678
Potri.009G149300.3	2	21.3251		20.9212	20.88	22.311			19.7587
Potri.009G169300.1	2	23.8195	24.6495	24.5855	24.7866	24.5151	25.1911	24.4154	23.9815	23.8355	24.8168
Potri.010G071600.1	2	22.3296	22.0805	22.5746	22.5631	21.5333	23.9447	25.1383	25.6916	24.8376	22.1718
Potri.010G088000.1	2	25.0444	24.9261	24.9241	25.3498	25.1083	25.2368	25.204	25.5392	24.7717	25.17
Potri.010G162900.1	2	20.0124	19.9428	20.6685	20.474	19.8001	20.373	20.0349	21.0212	19.8515	19.5755
Potri.010G175700.1	2		21.5212	20.7657	21.5381	21.6866		20.8969	21.6049	22.0598	22.1744
Potri.011G023900.1	2				21.743		23.7581	21.5671	21.3202	23.3981	20.5939
Potri.011G090200.1	2	22.3132	22.4883	22.5932	22.3044	22.1258	22.4369	22.894	22.8043	22.6182	23.0386
Potri.012G142500.1	2	21.1992	21.3432		21.6301	20.9179	21.1603	21.2444	21.5935	21.1493	20.891
Potri.012G144700.1	2		20.6675		21.1294	20.4081	20.354		21.0634
Potri.013G092600.1	2	23.039	23.0724		21.7359	23.6526	23.298	21.9533	22.2152	23.3642
Potri.013G117300.1	2	23.577	24.6528	24.063	24.0643	24.0297	25.4323	25.4861	26.2056	25.5524	24.5413
Potri.013G138300.1	2	22.9035	23.1577	22.8937	22.9299	22.756	24.0167	23.0984	24.4551	24.3299	24.2017
Potri.014G170200.1	2	21.4585	22.975	22.452	22.327	22.2968	22.9244	22.9248	22.3879	23.2295	23.0291
Potri.016G011000.1	2	22.7622	22.0887	24.3158		24.0488	24.9762	25.4114	25.8835	26.0401	26.2714
Potri.016G019800.1	2	20.9225	21.1229		20.9105	21.3143			21.5785		20.8077
Potri.016G060700.1	2	21.6607		23.1697	21.9687	23.0332		20.4115	22.0581	21.7605	22.0079
Potri.018G003100.1	2	19.6318	19.9421	20.3572	20.2989	20.2968	18.6908	19.9188	20.4142	20.077	20.1684
Potri.018G031400.1	2	21.761	21.4676	21.8514	20.9734	21.464	20.9144		21.6628	21.8127	21.6301
Potri.018G070700.2	2	22.8973	22.8075	22.9378	22.6627			23.5362	23.1044	22.3077	22.473
Potri.019G124400.1	2	26.8246	26.791	21.1238	20.5789		20.1501	22.3318	21.1083	25.088
Potri.019G124600.1	2	23.8107	24.5017	25.2077	25.674	26.0974	25.8692	25.3573	25.9135	26.6511	26.5208
Potri.019G124700.1	2	23.4827	23.2858	22.5604	22.1398	20.3279	20.9761	22.7291	21.6708	22.1585
Potri.T067300.1	2	25.0197	24.5264	24.4533	24.961	25.3775	25.5064	22.6238	24.2458	24.3619	25.1763
Potri.T070100.1	2		20.4534	20.8295		21.2729	21.2228	20.6911	19.5501	18.5156	21.0814
Poptr_0201272	1	21.4136			21.4576	20.4631		20.376	21.5717		20.6141
Poptr_0266661	1			20.9673			20.8043	19.982	21.7623	18.4132	22.1827
Poptr_0271209	1	23.8	23.9793	24.0379	23.508	24.4883		21.7368		23.2466
Poptr_0273202	1	27.1344	26.814	26.5721	27.048	27.0077	26.2523	26.1383	26.6175	26.5762	26.4112
Poptr_0284450	1		21.4693				21.5103	22.2012	22.5148		22.5686
Poptr_0284921	1	21.1079				22.2846		20.6734	21.5004	21.004
Poptr_0548443	1	23.6863	22.1809		22.7599	22.2164			20.9323
Poptr_0551400	1	21.9484	21.2852	22.0029		22.2147	24.4805	23.021	23.6757	23.351	24.2114
Poptr_0553425	1		19.8093		20.4022	21.1823			19.9823	19.9767	20.3599
Poptr_0554891	1		22.4563	21.4974	21.8538	22.2119		21.9757
Poptr_0558058	1	18.8988	20.2159	19.1338	19.8327	19.1334		19.8355
Poptr_0558579	1	22.6446	22.0883	21.4341	21.9936	22.9299	22.9229	23.0556	22.5497	23.0869	22.845
Poptr_0559737	1			20.695	21.0647	19.7397	19.8914	20.7621	20.2135	20.3058	19.9739
Poptr_0564181	1	22.4741	24.054	24.0527	23.9408	24.1378	23.7952	24.4642	25.1658	24.2403	23.9205
Poptr_0564333	1	22.3011	22.4538	23.4372	20.8222	22.7252	22.6249	21.4214	20.9074	22.0579	22.5584
Poptr_0564885	1			22.0154	22.8999		23.8258	20.3707	23.5007	25.3518
Poptr_0565340	1	23.9472	25.5118	24.3778	23.5596	24.3223	23.0553	24.0255	24.0779	23.9339	23.3679
Poptr_0568380	1	22.2049	22.0024	21.8966	21.5266	21.3162	21.5317	22.0422		21.8411	21.7001
Poptr_0569409	1	18.3721	17.932	17.3417	19.1728	18.3969
Poptr_0569832	1	22.041	22.0906	22.4345	21.9429	22.1222	22.7597	22.8807	22.2331	22.3191	22.4312
Poptr_0571307	1	20.5706	20.5251	19.5026	20.6112	20.3972			19.0758
Poptr_0571935	1	20.4509	21.0245	20.8636	20.785	20.0149	21.5362	21.8452	21.8608	20.8891	21.8449
Poptr_0572611	1	21.9376	22.6871	23.0923	21.4212	22.89	21.5879	22.2646	20.539	22.2172	21.5975
Poptr_0575095	1		20.6696	20.4901		20.5775	19.5126	20.3398		22.1938	22.0233
Poptr_0579306	1		22.2512	22.8108	22.2099	22.2835	23.5405			23.1354	23.5952
Poptr_0580574	1		21.2399		21.5751	20.9813		21.0484	21.0799	20.8601	21.0944
Poptr_0581118	1		24.9776		25.0301		21.6123		24.0759	23.2289
Poptr_0581841	1	21.0069	21.3504			20.8994	21.9316	22.0593	21.6286	21.876	21.5431
Poptr_0582121	1			22.9457	19.756		23.6398	23.1108	22.8963	22.4922	22.7262
Poptr_0582787	1	23.8712	24.1177	23.5172	22.7753	23.6773	23.6279	23.9148	24.2693	22.3311	22.8505
Poptr_0582821	1	23.4875	22.9511	23.4381	23.5297	23.4118	23.1238	23.2805	23.1613	22.7219	23.6563
Poptr_0584982	1	24.0637	23.9292	24.1364	23.5718	23.9457	24.4971		24.4667	24.5274	23.8119
Poptr_0585023	1	23.5432	23.3744	23.0021	23.9166	23.4185	23.4012			23.4234	23.2983
Poptr_0589509	1		22.0644	20.967	22.3532	22.1506	23.9249	20.953	23.861	23.5041	23.7445
Poptr_0589574	1	23.2169	22.5955	24.087	21.8353	23.5958	25.2542	24.7771	24.6551	24.4969	24.6067
Poptr_0589611	1	23.9574	23.8362	23.8006	23.7318	23.7562	23.2885	21.7509	22.7345	23.485	21.4146
Poptr_0590499	1	21.5077	22.1802	22.2062	22.2396	23.7355	21.3735		20.8632	19.3419	21.4123
Poptr_0592757	1	19.606	19.1386		18.2155	19.0584			19.6485	18.2422	19.6311
Poptr_0593981	1	23.2183		22.2749	22.9451	23.1816		22.2147
Poptr_0594095	1	22.6558	22.4704	22.861	22.7227	21.1311	21.9305				21.6166
Poptr_0596203	1	24.6153	24.5902	24.5707	24.2381	24.5857	25.0468	25.1259	25.3161	24.9714	24.8506
Poptr_0596826	1		21.1789				22.4158	22.3437	22.9423	22.1561	22.1014
Poptr_0596858	1	22.4973	22.466	20.9283	22.1285	22.4104	21.9136	22.3378	21.9272		21.5121
Poptr_0646132	1	21.6421	23.5514	20.9596	23.827			22.8356	21.5558	22.2237	21.3969
Poptr_0649437	1	22.2107	21.0624	22.6641	20.9438		22.8141	21.7733	21.6394	21.04	21.9822
Poptr_0649767	1	23.9673	24.2407	23.7828	23.6593	23.8871	24.2522	23.9278	23.9658	24.6065	24.3625
Poptr_0651278	1	22.1337	22.5054	22.6089	22.8393	22.6169	22.3794	22.6635	23.4272	22.3293	22.3493
Poptr_0668175	1	21.8799	22.5531	22.0455	22.0549	22.1101	23.2143	23.0468	22.8967	22.0241	23.3221
Poptr_0676434	1	21.6549	21.1671	21.0334	21.2199	20.6371	21.186	21.4933	21.2666	21.6647	20.0752
Poptr_0705836	1	22.7783	23.3686	22.1804	22.9245	22.9339	23.1876	20.6024	22.3416	21.6975	22.4939
Poptr_0707174	1			17.838		14.9701	17.8326		13.4768	16.4896	16.9311
Poptr_0708460	1	20.3469	20.1316	20.214			20.9441		21.3194	20.3072	20.8905
Poptr_0711753	1					22.8823	21.1866		19.1206	18.5763	20.6427
Poptr_0713362	1	21.94	21.4539	21.3216	22.0735	21.2834	21.516	20.7277	21.3069	20.7182
Poptr_0720147	1	21.9775	22.8309	23.1608				23.3358	22.8013		22.52
Poptr_0722702	1		21.5312	20.5803	21.0245	21.584	21.1293	21.8733	21.1262
Poptr_0725647	1	23.1875	22.4039	22.5994	22.5288	23.2624	22.3446	23.1615		22.6946	22.5184
Poptr_0728585	1	22.7845	22.9359	23.0587	23.0374	22.544	23.0189	22.251	23.6601	23.2795	23.279
Poptr_0728978	1	27.5934	26.5995	27.4795	27.5972	26.8869	25.263	22.568	25.2445	24.4934	25.4241
Poptr_0732039	1	24.3229	23.7421	23.8021	23.6731		23.8221	24.3362	24.1274	23.6048	24.091
Poptr_0733950	1	23.2554	23.53	23.1332	23.3865			22.7972	22.9794
Poptr_0736443	1	19.3466	21.3653	21.4736		20.4816	20.549	19.8753	19.6456	20.6805	20.2552
Poptr_0740544	1	21.3446		21.9509	22.4546	22.6214	21.7021	21.8451	21.3949	21.9845	21.7438
Poptr_0742055	1		20.9116			20.9946		18.4422	18.8026	19.437
Poptr_0762070	1		19.8683	20.4548	18.3126		18.5825	18.4251	18.5391	20.7761	18.8781
Poptr_0762348	1	20.4874	20.3042	21.3831	19.3508	20.74	19.2472	20.8867	21.2085	22.4977
Poptr_0767577	1	20.37		19.5395	20.3577	20.5544			19.0152
Poptr_0780486	1	21.3273	21.2541	21.2151	21.1622			21.2423		21.9687	20.7136
Poptr_0781293	1			20.6663		20.3608	21.2277		21.2074	20.8526	20.2598
Poptr_0791944	1	19.8627	19.6719	19.4613	20.1965	20.2701	19.1533	19.5796	20.4077	20.2455	19.1615
Poptr_0792139	1	22.6731	22.8456	22.0764	21.9049	23.2711	22.5923	23.0579	22.9192	22.5287	22.3819
Poptr_0794462	1	23.526	23.8537	23.097	23.4537	23.4443	23.4681	23.713	23.8043	23.6964	23.4287
Poptr_0813788	1	21.3307	22.579	20.4223		21.4139		20.3417	19.3231
Poptr_0813903	1	22.2842	21.5332	22.4295	22.2712	22.2756	21.5882	21.8271	21.6782	21.642	21.7748
Poptr_0814406	1	21.9074	21.9863	22.1738	22.0258	20.9298	21.3831	22.2495	21.9685	21.7244	21.8355
Poptr_0819280	1	24.2957	24.1751	23.8358	24.2334	24.4404	23.753	24.2683	24.443	23.776	23.4443
Poptr_0819912	1		23.6502	23.9596	23.2881	24.0271			23.1709		23.3909
Poptr_0822282	1	21.3704	20.6332	22.2371	21.0534		20.9376			20.55
Poptr_0824988	1	21.6598	22.4662	20.7196	22.2515	21.37	21.4705		19.9023	21.166	21.1873
Poptr_0825400	1	23.531	23.6372	22.9886	23.4415	23.2817	23.6384	23.0077	22.898	23.7209	23.1074
Poptr_0825509	1	24.0291	23.77	24.0984	24.1174	24.2378	23.7005	23.6002	23.7885	24.1079	24.7282
Poptr_0826237	1	23.1285	22.4201	22.2256	23.3513	23.3472		23.8182	22.7888	22.6262	22.832
Poptr_0826518	1	23.7128	23.7697	23.7143	24.2556	22.2059		20.5256	21.8691	20.7678	22.4232
Poptr_0827793	1	23.2029	23.1279	22.8647	22.912	22.8187	21.728	22.8934	23.1419	23.1077	22.9913
Poptr_0828828	1		18.6677	17.8644			18.6599	18.8989	19.4649	17.5625
Poptr_0830227	1	26.0574	25.8702	26.0072	26.1769	26.189	25.8783	25.9497	25.9239	25.5717	25.9682
Poptr_0832036	1	22.2447	21.8378	21.7375	22.7233	22.7359	22.8386	21.5165		21.5185	21.2484
Poptr_0833555	1	22.8948	22.57	22.1617	22.5232	21.8416	22.5411	22.215	22.4241	20.9798	22.0996
Poptr_0834353	1						24.5996	22.4399	24.3544	22.5991	24.1428
Poptr_0835149	1	22.6909	23.0051	22.6631	23.0185	22.7515	22.501	22.3759	22.8747	21.9261	22.074
Poptr_0837467	1	20.9414	20.6166	19.7729		20.8452					20.8107
Poptr_0904914	1		21.9935	21.1728	20.6761		22.0101		21.395
Poptr_0931343	1	20.6138			19.7205	21.409	20.4142		21.9559
Poptr_0944419	1	21.8372	21.9591	21.8342	21.1072	21.9155	22.1169	22.5638	22.0313	22.8433	22.2205
Poptr_1081399	1	22.8552		23.0294	23.0268					21.9761	21.0441
Poptr_1085849	1	20.6051	21.7021	20.5539	21.8982	21.593	21.7089	20.8876	22.0768	20.7222	21.806
Poptr_1087179	1	23.3911	23.2474	23.4445	22.8759	23.0801	23.44	22.8097	23.028	23.222	23.2352
Poptr_1107304	1	24.0149	25.4015	24.1957	23.2978		24.2802	25.6552	24.5573	23.1506	24.7475
Poptr_1109864	1	22.973	23.3821	22.9936	23.4019		22.541		22.6367	21.819	22.5168
Poptr_1113734	1		18.389	19.6052	17.6905			18.5314	19.2407	18.2609	18.5981
Potri.001G011900.1	1	19.6519	19.5062	20.3963	20.4518	19.912	20.7931	21.3008	21.9007	21.4558	21.1013
Potri.001G030000.1	1	22.6442	22.6395	22.7713	22.2807	22.3779	22.1507	22.566	21.8619	22.5086	21.956
Potri.001G036700.1	1	20.7452		20.9991	20.2175	20.1066			21.6343	19.5183	20.2
Potri.001G050000.2	1	20.6567	21.1807			21.7259		20.9592	21.0195
Potri.001G104500.2	1	20.8443		20.2099	20.4189	19.4591	20.7779		21.0076		20.1884
Potri.001G179100.1	1	24.7733	24.9485	24.7371	24.9095	24.7083	25.0527	25.1947	25.098	25.1955	25.1385
Potri.001G189500.1	1				21.1632	21.2269	21.854	21.3425	22.0451	20.7723	21.4336
Potri.001G191000.1	1	24.7714	24.4052	25.0157	24.825	23.9598	24.781	23.4738	23.0062	23.8208	23.7978
Potri.001G213900.5	1	20.3762	20.1005	20.4273	21.6592	20.5583	19.7486		19.6746		20.8833
Potri.001G302000.3	1	22.7752	22.4674	21.3372	22.6273	22.4584	22.0691	21.0296	22.0214	20.6381	22.189
Potri.001G340400.1	1					20.8279	21.2217	20.5821	19.608	20.7565	21.5028
Potri.001G345200.1	1	21.8643	21.9434	21.0336	21.8977	21.7371	21.0507	21.183			21.1765
Potri.001G355700.1	1		18.5749		18.3153	18.993	20.0341	19.6832		21.0932
Potri.001G420400.1	1			22.0129	21.0871	21.6283	22.0178	22.0596	22.0365	22.2029	22.541
Potri.002G054700.1	1			23.853			23.7113		23.9116	24.0352	22.9557
Potri.002G082100.1	1	22.5572	23.1791	21.2926	24.2321	23.0334	22.7747	21.3234	21.4504		23.1673
Potri.002G148600.1	1	24.7247	24.3883	24.3582	24.2879	24.3735	24.7323	24.9477	24.8862	24.3113	24.9222
Potri.002G155600.1	1	22.3647	22.6589	22.3648	22.6642	22.0475	21.414	22.4993	23.1865	22.1384	21.8454
Potri.002G157200.1	1						21.6223	21.7995	22.6036	21.1451	22.5677
Potri.002G198600.1	1	24.8887	24.8102	24.5751	24.4899	24.5119	24.6183	24.3486	24.4269	24.2524	24.4207
Potri.002G245600.1	1	21.9571	21.7204	21.2067	22.927	22.1444	21.6715	21.1682	21.6307	21.5567	21.1271
Potri.002G257000.1	1	23.2997	23.1475	23.1746	23.0463	23.1913	22.4003	22.8507	20.7841	22.5973	22.6676
Potri.003G004600.1	1	24.7769	25.1281	25.1589	24.9644	25.239	23.8969	24.3716	24.3493	24.2033	24.0582
Potri.003G010200.1	1	23.9896	23.9503	24.1237	24.0887	23.3444	23.229	22.8096	23.3227	23.2615	23.0625
Potri.003G033200.1	1	18.9287		18.9166			18.7362		19.6332		18.6762
Potri.003G043900.1	1	22.5055	23.4046	22.9828	22.3664	22.8664	23.147	23.4599	22.2947		22.388
Potri.003G055200.1	1	21.4582	22.087	21.4493	21.4167		21.6831	20.3745	20.222		20.138
Potri.003G066600.1	1	23.7307	24.7417	24.2697	24.5449	22.3528	24.6534	24.1857	24.1177	24.1653	24.4179
Potri.003G067000.1	1			21.4275	20.8773	21.1657	20.5758	19.8264			20.8601
Potri.003G103900.1	1	22.1038	21.9515	21.396	22.6334	22.6688
Potri.003G157100.1	1	24.7036	24.4902	24.8788	24.5269	24.6745	24.614	24.0391	24.3759	22.8459	24.6462
Potri.003G173900.1	1	18.1784	21.4861	21.4839	20.4896	20.9245	19.7228	20.9534	21.1337	20.6712	20.3139
Potri.003G190800.2	1		21.9532	21.8831	21.4188	20.6711	21.0643	21.4538		21.9973
Potri.003G200700.1	1	22.2004	20.9491	22.7412		22.1495	21.1809	21.9652		22.1295
Potri.004G013200.7	1	24.2935	24.8883	25.4423	24.4717	25.2195	25.0719	24.8475	25.6596	25.474	25.5222
Potri.004G017500.1	1	27.3578	27.0427	27.0625	27.057	26.9626	28.0531	27.8978	27.9567	27.8151	27.8344
Potri.004G042200.1	1	21.6681	21.9178	22.1836	21.8667	22.3415	22.1784	22.2359	21.8832	21.267	21.8715
Potri.004G052400.2	1	21.0927		21.172	21.185		21.9936	21.7936		21.769	21.5758
Potri.004G071900.1	1	23.3924	23.0538	21.7162	24.4428	23.254	23.7204	23.78	24.2658	22.5836	23.4421
Potri.004G101500.1	1	21.944	22.5082	23.1998	22.0748	22.3529	22.4228	22.475	22.2707	22.7919	22.6366
Potri.004G135800.1	1	23.1401	23.0127	22.3486	22.7326	22.7251					19.239
Potri.004G138200.1	1	21.5737	21.2851	21.263	21.2256	21.4181	22.3329	22.5707	23.2597	22.6481	22.6976
Potri.004G163000.1	1	23.0908	22.9358	23.1086	23.0316	22.7749	22.377	22.7569	22.7171	21.9551	22.3314
Potri.004G200500.1	1		20.871		20.7232	21.0332		20.9752		21.2772
Potri.004G208900.1	1		20.2381	21.3658	22.3118	21.4791		21.3578	20.928	21.2123	21.3424
Potri.004G223000.1	1	23.0685	23.1598	23.2615	23.5687	23.4061	22.8283	22.536	22.7348	22.001	22.9709
Potri.004G232400.1	1	21.2379	21.7079	22.4241		21.1415		22.6444	23.0704	22.5118	22.6535
Potri.004G235200.1	1			20.8171	19.8021		20.5667		21.2447		21.4644
Potri.005G037000.1	1	20.23	21.8451			21.6667	21.485				19.9009
Potri.005G045600.6	1	22.2068	22.3003	22.1909	22.3719	22.0609	22.252	22.4746	22.9088	22.0629	22.5267
Potri.005G066200.1	1	22.4316	22.0248	21.0515	22.6758		20.8377
Potri.005G070500.1	1	22.6232		23.1968	22.3495	23.0679	22.2678			22.9674
Potri.005G073000.1	1	24.1189	24.147	24.2014	23.7899	23.8265	23.665	23.3221	23.6432	23.595	23.8769
Potri.005G113900.1	1	22.5894	22.6217	23.3062	23.2848	22.1551	22.2609		22.6373	22.2418
Potri.005G127000.1	1	19.7049	20.4083	19.8321	21.1448	20.7912	19.988	20.1202	21.0101	20.2326	20.2031
Potri.005G127500.1	1		20.2153	20.511	20.3866		20.332	20.3306	21.2753		20.6788
Potri.005G171500.1	1	22.6957	22.892	22.2781	22.6539	22.3565	22.398	22.5632	22.8113	21.6182	22.6799
Potri.005G176700.1	1	24.9229	25.0514	24.9325	24.7286	24.9371	24.8879	25.0044	24.94	25.2066	25.0467
Potri.005G184900.1	1			22.1402	21.7928	22.1141	21.6504		20.4519		21.4556
Potri.005G226400.2	1	22.0145	22.5175	22.9458	21.1936	22.4465	22.8962	21.7641	22.8912	22.1405	22.2597
Potri.006G065600.1	1	20.4534	20.8227	20.4576	20.2004	20.0908
Potri.006G079900.1	1	22.6017	22.6008	22.4642	22.4607	22.6757	23.1138	22.9443	22.9352	23.6541	22.9881
Potri.006G116700.1	1	21.3509	21.0417	19.9769	21.7095	21.6939	20.2065	19.9374	20.7063	19.4465	21.3772
Potri.006G123900.1	1			20.0395				20.597	20.4757	19.6798	21.458
Potri.006G140400.1	1	26.1421	26.1353	26.0124	25.9784	26.0731	25.7757	25.6375	26.0786	25.9714	25.9506
Potri.006G153000.1	1		20.7187	21.2754			22.0305		19.7452	22.1177	23.2957
Potri.006G207900.1	1			20.9306		20.7569	21.0636	21.4315	21.2694	21.3213	21.5408
Potri.006G210600.1	1	22.2337		21.4509	22.3718	22.4632	21.6141		22.041	20.9692	20.8222
Potri.006G216900.1	1	21.0844				20.9049	21.4247		21.5706	22.3098	21.6424
Potri.006G219900.2	1	20.3864	21.3107			20.0727	20.3602		19.6816	20.2113	21.7168
Potri.007G009200.1	1			21.8009			22.1071	20.7986	20.6337		22.5162
Potri.007G028300.1	1	22.1747	21.931				23.1302	22.5852	23.3879	23.381	23.4264
Potri.007G036500.1	1	20.9874	21.9075	19.9584	20.6141	21.0521	19.8146	21.0165	21.1417	18.9265	19.8491
Potri.007G070700.9	1		24.1237	23.978		23.9565			24.1599	24.0552	24.0974
Potri.007G095600.1	1	22.3463	21.7927	21.7589	22.5978	22.3739	21.1783	22.1251	21.9417		22.0131
Potri.007G117700.1	1	18.0767	18.2647	18.809		18.1002	18.1847	18.4932	19.281	18.0096	18.235
Potri.007G131200.1	1	21.6563	21.9709	21.3007	21.7109	21.7208		20.3693			21.401
Potri.008G027200.1	1	20.5605	20.9651	20.7656	22.1519	21.7034		20.7185		20.6317
Potri.008G029200.1	1			22.8539		22.3057	23.5726	21.5685	22.9647	21.6941	22.8954
Potri.008G041100.1	1	23.8604	24.143	24.2278	24.1045	23.3478	24.2777	24.102	24.5159	24.2848	24.3675
Potri.008G100800.1	1	20.267			21.3444	23.2716	23.5884		20.8252	20.7332
Potri.008G167600.1	1	20.7122		21.1267		21.2222	20.3557	21.2131	20.4502	20.1412	20.6688
Potri.008G182000.1	1		22.0471	21.1121		21.17		20.5142	21.8366
Potri.008G183500.2	1		16.6653		17.1002		15.9369	16.6643	16.7481
Potri.008G203200.1	1	19.7292		21.328		20.2206	20.7873		19.843	21.4804	21.0751
Potri.008G205000.1	1	21.3186	21.0191		19.3772	21.7183		21.3071	20.6257
Potri.008G210200.1	1	23.4944	23.829	23.665	23.5761	23.4655	23.2967	23.6293	23.6254	23.4129	23.5149
Potri.008G212300.1	1	23.459	24.2911	23.5046	23.9021	23.0959	23.7969	24.7754	24.6523	24.075	21.8384
Potri.008G212400.1	1	25.5693	26.2997	23.6962	24.8787	25.6687	26.2885	26.0452	25.2512	23.9047	19.9403
Potri.008G219000.1	1	24.1849	24.1637	23.7873	24.1345	24.3001	23.8571	23.9585	24.1217	23.8738	23.5696
Potri.009G080200.1	1		20.7527	21.9842	23.6029	22.681	22.2621	24.1341	23.6126
Potri.009G104700.1	1	23.0031		22.1457	22.2413	21.8868			23.5638	22.885
Potri.009G121400.2	1	23.5871	23.5717	23.8579	23.1946	24.3196	25.106	22.57	23.6884	22.6348	24.9945
Potri.009G145100.1	1	23.0034	22.4488	23.4655	22.5998	22.3963	23.1141	22.8972	23.5967	22.6729	23.0194
Potri.009G153600.1	1		17.7721	18.6254	17.941	18.109	17.75	18.0702		19.1464	18.6612
Potri.009G158400.1	1	17.6344	18.2147	18.2845		18.3173	17.7073	17.9045	18.1645	17.452	18.2057
Potri.010G003800.2	1	21.6288	21.4271	20.6269	22.0282	20.996	20.3718
Potri.010G007000.1	1	21.3677	21.1629	21.3792	21.7656	21.1771			21.4251		21.3971
Potri.010G025000.1	1		21.8952	20.8203	22.8751		21.7961	21.3057	21.8512	19.738	21.5995
Potri.010G026500.1	1	20.2716		21.458			20.3535		19.931	19.4877	20.3769
Potri.010G065100.1	1	18.0779	18.1751	17.8901		18.4634	18.9585	18.7918	19.4078	18.3991
Potri.010G067800.1	1	21.3172		21.9566	22.5849	22.1523		20.705
Potri.010G069200.1	1	20.8618	24.3387	23.4789	24.2575	24.3859	24.3447	25.9904	25.4953	24.2836	24.6874
Potri.010G141700.2	1	21.029			22.5408		21.3178		21.446		21.8542
Potri.010G170400.1	1	21.5641	21.1582	21.511	21.3978	20.9125	21.562	21.5643	22.0407	21.3942	21.5234
Potri.010G179000.1	1	22.1959	22.3798		22.5374	21.6374	22.4323	22.2661	22.4627	21.7549	22.5198
Potri.010G179200.1	1	20.9568	22.9316	20.8844	21.4013	21.7327		21.9055	22.2282	21.6508
Potri.010G200200.2	1	21.1847	21.6163	21.1259		21.4396		21.5615
Potri.010G213300.1	1	21.4332	22.3762	21.5649	20.9452	21.2987		22.046		21.9718
Potri.010G225500.1	1		24.495		23.9018	22.7767		22.1218			19.9742
Potri.010G254400.1	1	21.6497	22.4079	22.0434	21.7375	21.9041		21.564	22.2133	21.8645	21.9648
Potri.011G022300.1	1	23.4224	23.0475	23.2194	23.3824	23.6118	23.8741	23.5875	23.6514	23.8826	23.7649
Potri.011G025700.1	1	22.3574	23.0559	23.4025	23.0167	23.2311	22.104	23.2249	23.5177	23.0399	22.7815
Potri.011G040700.1	1	23.0029	23.8489		23.2267	23.053		22.1695
Potri.011G107400.2	1	21.5546	21.3911	20.9789	21.4712	21.0676	21.135	21.1292	21.0505	20.0289	21.0994
Potri.011G148100.1	1	19.7306	21.5087	22.7374	21.5698	22.361	20.2201	21.8194		22.1085	21.3113
Potri.012G034300.1	1	22.5377	23.27	22.629	22.5427	22.9238	22.5677	22.1494	23.0558	22.4457	22.994
Potri.012G082700.2	1	21.4063	21.3166	21.0656			21.4689	21.9469	22.2162	21.7438	21.6454
Potri.013G028000.1	1	22.3332	24.116	22.1687	21.6712	23.8493	24.2984	25.4345	23.3967	24.2906	22.3443
Potri.013G051200.2	1	20.8378	20.7042			20.6531		21.5128		21.3192	21.4483
Potri.013G069600.1	1	23.1961	23.3328	23.512	22.6095	23.2103	22.1002	22.8625	22.875	22.9186	23.131
Potri.013G070300.1	1	22.3927	22.0157	22.2483	22.2904	22.0965	22.6943	22.577	22.1564	21.7582	22.1768
Potri.013G096600.1	1	19.9223	19.1692	19.4405	20.017	18.6503	19.6672		19.728
Potri.013G112500.3	1	19.8865				20.7682	20.7292		21.2751	21.4327	21.0161
Potri.013G114300.1	1	22.996	22.7443	23.082	22.9192	22.7552	23.9582	23.0775	23.8303	22.1666	23.957
Potri.013G123700.2	1	21.3794	21.2927	21.4974	21.4594	21.2972	21.0854	21.3436	21.1428		20.9199
Potri.013G144800.1	1	26.9979	27.2337	26.831	26.9728	27.0376	26.61	27.2885	26.8744	26.7766	26.4382
Potri.013G147600.1	1	21.7054	21.9369	21.5867	21.7171	21.8652	21.9922	21.9584	22.1427	22.1902	22.1261
Potri.013G148500.1	1	23.3221	23.4118	23.2518	23.3758	23.0238	23.1303	23.5889	23.8003	23.5087	23.2753
Potri.014G017900.1	1	22.093	22.3245	22.0088	22.7542	22.2416	22.2481	22.4286	22.3294	21.5739	22.3603
Potri.014G052600.1	1	21.3843	22.4777	21.3562	21.9615		21.7476	22.1672	22.2784	22.0515	21.966
Potri.014G083300.1	1	22.2681	22.343	21.8878	21.326	21.7977	21.494	22.1273	21.7164	22.2826	22.1727
Potri.014G120300.1	1	21.2292	20.6674	21.3445	20.686	20.1806	21.551	22.3174	21.8964
Potri.014G142900.1	1	18.5455	18.5326	18.0029	19.2787	18.4964			18.724
Potri.015G010400.1	1	21.2037	22.1832	22.968	21.9305	22.8986	21.0346	21.5406	18.9984	21.843	22.0621
Potri.015G039800.1	1		16.9329	16.4265	17.9473		16.793	16.6956	17.0198		16.8462
Potri.015G057400.1	1	21.4832	23.0806	24.5393		23.6713	20.2359	21.8546		23.1933	21.2461
Potri.015G063500.1	1	19.6931	21.0732	21.1228		21.2947	23.4537	23.682	22.4951	23.1608	22.5897
Potri.015G070100.1	1	20.6374		20.2259	20.8409		19.849	20.9564	20.1109
Potri.015G082500.1	1	22.3708	22.2968	22.4547	22.3351	21.9883	22.2191	21.9244	22.5164	22.1742	21.8292
Potri.015G092900.1	1	20.105	20.0092			20.0941	20.9507				20.5683
Potri.015G095500.1	1	24.2945	24.3364	24.1473	24.8474	24.2023	23.8944	24.3145	24.7029	24.0239	23.9972
Potri.015G125100.1	1	22.7983	23.3772	22.5758	22.6611	23.4671	23.6674	23.2203	23.0219	22.3409	23.8911
Potri.015G125400.1	1	21.4196	22.3581	22.7872	22.0603	22.2231	22.5739	22.7266	22.5794	22.282	22.6325
Potri.016G041200.1	1	21.4794	20.4238	20.9142			20.232	20.9023		20.3024	21.8583
Potri.016G060500.1	1	21.6121	21.4454	21.2011	22.1592	21.4194	20.8187	21.006	21.5924	19.9329	21.3234
Potri.016G124400.1	1			22.6391	24.3504	23.9512	24.4044	23.1296	24.4781	23.755	24.5927
Potri.016G140700.1	1	23.2111	23.4976	23.3615	23.4574	23.4254	23.2988	22.9631	23.7519	23.2422	23.4214
Potri.017G025200.1	1	22.2423	21.6903	22.7614		22.2594	23.4354	23.7081	23.2516	23.2699	22.4833
Potri.017G036600.1	1	21.3424	21.6245	21.4499	22.0447		20.0578	20.5063	21.1315	20.9141	21.0999
Potri.017G037900.1	1	26.5371	26.5049	26.7792	26.4398	26.719	26.4949	25.4542	26.0227	26.5415	26.1655
Potri.017G060800.1	1		21.09		21.0819	21.0867	22.0894	21.9383	22.2679	21.6372	21.7071
Potri.017G085500.1	1	22.6959	22.8568	22.5933	22.6331	22.7665	23.0421	23.2823	23.263	22.5859
Potri.017G093200.1	1	21.3333	20.043	21.4261	20.6889	21.6682	21.0814	19.6598	20.0631		20.6911
Potri.017G109500.2	1	23.2029	23.1279	22.8647	22.912	22.8187	21.728	22.8934	23.1419	23.1077	22.9913
Potri.017G121700.1	1	21.2813	22.2604	22.6592	22.5008	22.7753	21.2162	22.3229	22.9509	22.3421	21.9978
Potri.018G017600.1	1	20.2013		21.1574	21.6783		21.0723		20.8098		20.7651
Potri.018G082900.2	1	26.3895	26.1101	26.6034	26.3223	26.7172	27.3658	27.1132	27.5006	27.2828	26.9179
Potri.018G088000.1	1	21.672	22.5957	22.1578		22.4528	23.2636	23.8694	24.0192	23.8679	23.6719
Potri.018G100200.1	1	20.3095	19.1936	17.8786	19.2734	19.9651
Potri.018G129900.2	1	21.7317	22.411			22.2318	21.7991	22.8486	22.2365	22.4436	21.3994
Potri.018G148400.1	1	21.4162	22.2052	21.3622	21.2236	21.1226		22.1614		22.3792	22.0248
Potri.019G012300.3	1	21.5153	21.4784	20.3181	21.0714	20.9981	22.1529	22.1789	22.5725	22.3626	22.1103
Potri.019G077600.1	1	22.8028	22.1813	22.5856	22.296	22.3842	23.04	23.0259	22.6446	23.159	23.0303
Potri.019G079300.1	1	21.3931	21.6401	21.7497	21.2901	21.1849	21.3005				21.931
Potri.019G096700.2	1	22.5867	22.4794	22.0624	23.4638	22.5193	21.4945	21.7002	22.5678	21.1947	21.8978
Potri.T000200.1	1	19.6367		18.2258	20.0326	16.7642	15.8936
Potri.T102700.1	1	23.1401	23.0616	23.179	23.4517	23.0442	23.1326	23.438	23.6536	22.761	23.4123
Potri.T103400.1	1	24.1792	23.7713	23.7848	24.454	24.6541	22.5925	24.1038	23.6571	23.5367	23.1329
Potri.T103700.1	1	20.6422		20.6502	20.085	21.2544	20.3858
Potri.T120500.1	1					20.1523	21.063	20.3311	20.4146	20.6389	21.0432
Potri.T153000.1	1	21.6159		21.7903	22.6394	21.9996	21.6451	21.6081	21.7365	20.688	21.2868
Potri.T163000.1	1	18.0929		21.4524		20.6226	18.3629	20.0336	20.6916	21.1015	20.366

## Sheet: SDE_Leaf
Protein	High_P_1	High_P_2	High_P_3	High_P_4	High_P_5	Low_P_1	Low_P_2	Low_P_3	Low_P_4	Low_P_5	p.val	Rank	Adj	pBH.pVal	FoldChange	Sig
Potri.001G029900.1	22.8815	22.9487	23.0037	22.9394	22.9789	21.6445	21.7528	21.8618	21.6491	21.8405	1.00353e-08	1	1.30459e-06	1.30459e-06	-0.0775249	1
Potri.004G163000.1	22.336	21.4279	21.0023	21.5745	20.6405	15.5174	15.5174	15.5174	15.5174	15.5174	3.33448e-08	2	2.16741e-06	2.16741e-06	-0.463475	1
Potri.013G144800.1	25.8795	25.8152	25.3827	25.9601	25.3457	23.8378	23.8769	23.9942	24.0553	24.1153	1.94445e-06	3	8.42594e-05	8.42594e-05	-0.0988715	1
Potri.002G033300.1	23.9223	24.1016	23.5798	24.0711	24.109	21.9341	22.0893	22.5702	22.1638	21.6771	5.78725e-06	4	0.000188086	0.000188086	-0.117241	1
Potri.003G040900.1	19.4269	18.8878	17.9456	18.7014	17.7968	15.5174	15.5174	15.5174	15.5174	15.5174	8.44096e-06	5	0.000219465	0.000219465	-0.257668	1
Potri.018G089200.1	26.3567	26.1995	25.9024	25.6462	25.8734	27.8133	28.5736	27.6472	28.5453	27.7961	2.18455e-05	6	0.000473319	0.000473319	0.111022	1
Potri.017G085500.1	22.228	22.1452	21.1517	21.9566	21.6192	20.3319	20.024	20.4803	20.6313	20.0305	0.000173991	7	0.00323127	0.00323127	-0.10421	1
Potri.010G236500.1	25.2213	25.1331	24.1039	25.4945	24.2673	21.7519	21.7401	22.152	23.0693	22.8643	0.000198439	8	0.00322464	0.00323127	-0.154852	1
Potri.002G079900.1	22.1171	21.8195	22.0709	22.0162	21.8462	23.9165	23.3859	23.3978	22.6791	23.8441	0.000202176	9	0.00292032	0.00323127	0.0934635	1
Potri.002G157200.1	21.0881	20.6408	19.831	20.1297	20.3216	21.8998	21.6562	21.5919	21.7306	21.7828	0.000332038	10	0.00431649	0.00431649	0.0911111	1
Potri.014G018900.1	24.6935	24.5861	23.4376	24.4367	24.2979	22.8925	22.9373	23.2065	22.9717	23.1938	0.000676056	11	0.00798975	0.00798975	-0.0762213	1
Potri.005G255500.1	21.3887	21.0103	20.81	22.7177	22.5416	15.5174	20.042	15.5174	15.5174	15.5174	0.000693776	12	0.0075159	0.00798975	-0.40162	1
Potri.019G124600.1	21.2616	22.5349	21.6533	23.2529	21.493	24.774	23.6629	24.6918	25.6798	26.0338	0.000775418	13	0.00775418	0.00798975	0.180041	1
Potri.009G054700.1	25.1329	25.3107	24.8112	25.2425	25.1687	25.5251	26.0883	25.6687	26.1309	25.9271	0.00101405	14	0.00941621	0.00941621	0.0415746	1
Potri.014G192600.1	23.0566	22.7646	21.8876	23.1648	22.8187	21.2127	20.5737	21.6745	21.5932	21.3598	0.00121978	15	0.0105715	0.0105715	-0.0954477	1
Potri.005G063900.1	23.1251	22.8068	21.9658	22.954	22.7334	21.2816	20.9662	21.8068	21.8461	21.3306	0.00122461	16	0.00994995	0.0105715	-0.0830469	1
Potri.001G398800.1	15.5174	15.5174	20.5105	15.5174	15.5174	22.2508	20.4173	21.5205	20.9208	21.0163	0.00199406	17	0.0152487	0.0152487	0.361912	1
Potri.013G141500.1	23.9553	23.7035	22.8169	23.2502	23.7294	21.6609	22.5136	22.4474	22.4239	21.3635	0.00199881	18	0.0144359	0.0152487	-0.0892503	1
Potri.003G192800.1	23.4218	23.3421	23.6658	23.6308	23.9112	21.5479	22.8908	23.095	21.9541	21.9099	0.00325055	19	0.0222406	0.0222406	-0.0827208	1
Potri.002G077400.1	22.3582	21.4978	21.343	21.5081	22.1052	22.8053	22.8676	22.6556	23.2455	22.3175	0.00351565	20	0.0228517	0.0228517	0.0658179	1
Potri.008G045800.1	22.9954	22.9417	22.4732	23.0304	22.7698	21.6128	21.8273	22.2335	21.7945	22.5879	0.00356087	21	0.0220435	0.0228517	-0.0534552	1
Potri.T103300.1	22.9188	21.9825	21.1477	22.6288	21.1878	20.5033	20.3981	20.3398	20.1465	20.8567	0.00392518	22	0.0231943	0.0231943	-0.103718	1
Potri.013G136600.1	24.0448	24.373	23.6995	24.3079	24.4871	23.0053	23.828	23.3152	23.5771	23.1048	0.0042579	23	0.0240664	0.0240664	-0.0495456	1
Potri.017G037900.1	20.9528	15.5174	15.5174	15.5174	15.5174	20.3155	20.9023	20.9016	20.1143	20.1962	0.0077735	24	0.0421064	0.0421064	0.303069	1
Potri.013G161000.1	19.9937	18.2334	21.9683	20.2966	21.4994	21.5492	23.0639	23.2443	22.7292	23.061	0.0120561	25	0.0626917	0.0626917	0.156118	0
Potri.004G232400.1	21.7401	22.1769	21.3878	21.8612	21.6952	21.1409	21.2442	21.3042	21.4895	21.4343	0.0134989	26	0.0674947	0.0674947	-0.0301067	0
Potri.001G017200.1	24.1305	23.9291	23.8116	24.4734	24.1209	23.3598	22.8333	23.4208	23.2553	24.0832	0.0158881	27	0.0764981	0.0764981	-0.0426992	0
Potri.018G083900.1	24.4952	24.1445	23.956	24.4452	24.3787	23.5812	23.5364	23.9983	23.7492	24.2102	0.0207623	28	0.0963963	0.0963963	-0.0281277	0
Potri.002G081900.1	24.7273	24.323	23.5378	23.8159	24.18	23.7164	23.0926	23.3757	23.0521	23.8416	0.0273446	29	0.122579	0.122579	-0.0425625	0
Potri.013G142600.1	21.8659	21.3823	15.5174	20.9961	22.3189	15.5174	15.5174	15.5174	19.7555	15.5174	0.027495	30	0.119145	0.122579	-0.319097	0
Potri.T100300.1	21.7728	23.8522	24.4049	22.6692	23.026	24.0295	26.5079	25.9922	25.3211	23.5667	0.0283146	31	0.118739	0.122579	0.116037	0
Potri.012G093800.1	22.5237	22.6083	22.0861	22.0956	23.2369	15.5174	20.5868	21.8957	15.5174	20.8853	0.0325327	32	0.132164	0.132164	-0.253678	0
Potri.003G217800.2	21.0985	20.9505	15.5174	20.3871	19.5702	15.5174	15.5174	15.5174	19.1582	15.5174	0.0326176	33	0.128494	0.132164	-0.263781	0
Potri.001G191000.1	22.5026	21.7831	23.3562	23.3895	23.2387	23.8849	23.0097	23.8937	24.1855	24.0676	0.0345802	34	0.132218	0.132218	0.0590172	0
Potri.007G090800.1	27.3309	27.408	27.6366	27.9516	27.8888	27.1184	15.5174	15.5174	15.5174	27.6676	0.0351421	35	0.130528	0.132218	-0.447749	0
Potri.006G231800.1	23.6187	23.2159	22.5729	23.5131	22.7869	22.4818	21.733	22.5817	22.3016	22.9942	0.036649	36	0.132344	0.132344	-0.0457963	0
Potri.012G048200.1	20.5824	17.4225	17.3532	18.2493	19.2963	16.6699	15.5174	18.1004	16.4214	16.9289	0.0367714	37	0.129197	0.132344	-0.151581	0
Potri.014G149700.1	23.7567	23.418	22.2944	22.8725	22.4751	21.6754	21.5587	22.5179	22.5303	22.2232	0.0369254	38	0.126324	0.132344	-0.0552147	0
Potri.014G164000.1	22.8912	23.0292	22.8502	23.823	23.2522	23.0575	24.5101	23.9022	24.3464	23.8884	0.0369409	39	0.123136	0.132344	0.0472746	0
Potri.009G104900.1	24.5279	24.5869	23.7036	24.3331	24.2982	22.103	23.6905	23.2637	24.0112	23.7673	0.038375	40	0.124719	0.132344	-0.0558764	0
Potri.011G023900.1	23.6961	23.3503	23.3634	23.7508	24.1723	23.9452	23.8043	24.2673	24.3683	24.1603	0.0420332	41	0.133276	0.133276	0.0267257	0
Potri.004G123700.3	22.567	22.2008	22.1353	22.2088	20.5319	21.2057	19.7388	21.6659	20.9465	20.3381	0.0473859	42	0.146671	0.146671	-0.0776964	0
Potri.007G028300.1	20.758	15.5174	15.5174	21.2613	15.5174	20.3041	21.6378	20.08	21.3103	20.8355	0.0535922	43	0.162023	0.162023	0.233997	0
Potri.002G198600.1	22.2496	22.2759	21.7167	22.1507	21.657	21.3629	21.0973	21.5579	21.7509	21.9846	0.0539346	44	0.159352	0.162023	-0.0304208	0
Potri.002G040000.1	25.4853	25.439	25.8395	25.6959	26.2335	25.9368	26.6629	26.2878	26.6056	25.7692	0.0541617	45	0.156467	0.162023	0.0285147	0
Potri.004G101700.2	24.5127	23.6062	23.906	24.1013	24.0071	22.6341	22.8539	23.1076	23.7128	24.1947	0.0546227	46	0.154368	0.162023	-0.0442684	0
Potri.005G005900.1	22.7589	22.8476	22.6128	23.1605	23.0271	21.1539	15.5174	22.2703	21.0305	21.1179	0.0573678	47	0.158677	0.162023	-0.178536	0
Potri.006G216400.1	21.838	21.3955	20.861	21.0984	20.9882	15.5174	20.6496	20.4815	20.462	15.5174	0.0604368	48	0.163683	0.163683	-0.197009	0
Potri.003G185500.1	22.1763	21.6586	22.5514	21.5504	21.617	20.6888	21.9747	15.5174	15.5174	20.718	0.0636257	49	0.168803	0.168803	-0.214534	0
Potri.018G089500.1	22.1673	22.8557	24.4213	24.1461	23.5602	23.1247	25.4428	24.4263	25.2599	25.3875	0.0643065	50	0.167197	0.168803	0.0777956	0
Potri.001G309200.1	21.7553	21.7694	21.6437	21.7241	21.1243	21.0045	15.5174	20.8017	15.5174	21.0202	0.0667363	51	0.170112	0.170112	-0.202657	0
Potri.009G131200.1	19.017	18.8559	18.0941	19.4642	18.7148	15.5174	18.0747	17.78	18.1994	18.5268	0.0718129	52	0.179532	0.179532	-0.0957857	0
Potri.013G140600.1	23.0381	22.6457	23.353	22.5391	23.1426	22.0615	23.0325	22.493	22.5835	22.3636	0.0825401	53	0.202457	0.202457	-0.0277346	0
Potri.017G148000.1	21.2249	21.6578	21.547	21.4278	21.7552	21.3613	15.5174	20.5262	15.5174	21.6461	0.0997511	54	0.240142	0.240142	-0.186421	0
Potri.003G015100.1	20.6372	21.0179	21.1628	21.0546	21.06	20.4175	21.0781	20.9917	20.1127	19.4501	0.102711	55	0.242771	0.242771	-0.0401849	0
Potri.010G072500.1	21.889	15.5174	21.8071	21.5661	21.8071	19.808	20.9468	15.5174	15.5174	15.5174	0.116456	56	0.270343	0.270343	-0.232676	0
Potri.019G094000.1	20.7048	20.363	18.7828	19.7002	20.7791	18.7413	19.9898	19.713	19.0728	19.0507	0.124955	57	0.284986	0.284986	-0.0551419	0
Potri.009G016500.1	25.9841	26.4479	26.5995	26.6618	27.057	25.9496	26.254	26.3573	26.447	26.0647	0.125864	58	0.28211	0.284986	-0.0183507	0
Potri.005G171500.1	19.7965	19.4608	15.5174	19.7148	19.0604	15.5174	15.5174	15.5174	18.5901	18.8844	0.130474	59	0.287485	0.287485	-0.154891	0
Potri.016G079600.1	21.1652	20.7754	15.5174	20.8504	20.5935	15.5174	15.5174	15.5174	19.9821	19.85	0.137808	60	0.298584	0.298584	-0.195233	0
Potri.011G031300.1	26.9712	23.9531	26.685	26.6255	26.3771	26.4457	15.5174	27.1961	15.5174	24.6406	0.150819	61	0.321418	0.321418	-0.256766	0
Potri.009G055400.1	21.2308	20.9914	19.5692	21.054	20.869	20.2075	19.7217	20.1374	20.4775	20.5499	0.154384	62	0.323709	0.323709	-0.0369211	0
Potri.013G137900.1	26.6976	26.6241	26.8476	26.8529	26.7224	26.569	27.3083	26.9998	27.1412	26.7964	0.156605	63	0.323152	0.323709	0.0114969	0
Potri.003G043900.1	21.7083	20.5515	15.5174	22.0213	20.7865	15.5174	15.5174	15.5174	20.0354	20.9864	0.16607	64	0.33733	0.33733	-0.19984	0
Potri.001G257400.1	20.4528	15.5174	19.8995	20.2863	20.413	19.6661	15.5174	15.5174	15.5174	19.8801	0.176764	65	0.353528	0.353528	-0.165576	0
Potri.003G033200.1	20.0656	19.959	18.5598	20.3295	19.5527	18.8475	19.2925	18.7801	19.6679	19.2998	0.179131	66	0.352835	0.353528	-0.0382882	0
Potri.002G254100.1	22.7606	23.2107	23.2593	22.9276	22.7934	22.6582	22.2194	23.3683	22.5672	22.5493	0.179183	67	0.347668	0.353528	-0.0200856	0
Potri.004G053400.2	23.4289	23.5397	22.9456	23.7901	23.5525	23.1521	22.1958	23.3492	23.0845	23.5181	0.182534	68	0.348962	0.353528	-0.0242833	0
Potri.009G081200.1	24.5477	25.2871	24.9376	25.1362	24.9605	25.0107	24.2005	24.7453	24.5707	24.9621	0.189633	69	0.357279	0.357279	-0.0160284	0
Potri.018G031400.1	23.5194	23.3524	22.9532	23.3427	23.6524	22.6825	23.4311	23.3542	23.2468	22.5727	0.189838	70	0.352556	0.357279	-0.0190553	0
Potri.012G106600.2	23.8559	23.6164	23.5417	24.4324	24.0964	23.9857	23.97	24.4318	24.1314	24.3713	0.192342	71	0.352176	0.357279	0.0161703	0
Potri.010G094900.2	18.9404	15.5174	20.5732	21.6476	20.4041	15.5174	15.5174	15.5174	19.2442	20.5837	0.199343	72	0.359925	0.359925	-0.168515	0
Potri.002G110500.1	20.7521	19.8201	19.5741	20.2499	20.3801	19.8441	19.5968	19.7565	20.1466	19.8546	0.201124	73	0.358166	0.359925	-0.0227642	0
Potri.009G052600.1	21.0556	21.6138	20.6074	15.5174	20.9471	21.0207	20.5359	15.5174	15.5174	15.5174	0.210444	74	0.369699	0.369699	-0.178908	0
Potri.003G089700.1	15.5174	15.5174	18.2128	18.5591	17.2955	15.5174	18.7699	18.726	19.5598	18.8723	0.222994	75	0.386523	0.386523	0.103715	0
Potri.017G007300.1	15.5174	15.5174	21.7361	21.0643	22.3289	20.5958	21.9227	21.7426	22.0234	20.2595	0.223489	76	0.382284	0.386523	0.14788	0
Potri.002G106200.1	20.9667	20.4463	21.4738	20.9437	21.3874	20.178	20.5398	20.7947	21.4766	20.2869	0.225244	77	0.380283	0.386523	-0.0268731	0
Potri.015G029500.1	20.4826	21.6949	22.1693	23.2122	22.1091	18.8577	23.1119	20.3455	21.0359	21.0599	0.233246	78	0.388744	0.388744	-0.0708725	0
Potri.005G183000.1	19.5913	20.7993	20.3565	21.763	21.7846	21.1596	15.5174	15.5174	22.0171	20.7427	0.246269	79	0.405253	0.405253	-0.135366	0
Potri.018G070700.2	23.3026	23.4068	23.1347	23.2208	23.3048	23.012	23.2731	23.209	23.2745	21.6092	0.253035	80	0.411181	0.411181	-0.0249081	0
Potri.006G241600.2	15.5174	15.5174	15.5174	23.0895	20.918	15.5174	23.4061	21.8756	22.226	20.3255	0.264425	81	0.424385	0.424385	0.190606	0
Potri.013G089600.1	23.2818	23.5304	23.136	23.6718	23.7022	23.3951	22.0559	23.327	23.4191	23.4948	0.299043	82	0.474093	0.474093	-0.0201886	0
Potri.016G140700.1	21.9961	21.4552	20.2832	21.8734	21.8056	21.0195	20.9373	21.1498	21.2766	21.3332	0.322403	83	0.504969	0.504969	-0.0229771	0
Potri.002G249300.1	21.3078	21.7312	20.5512	21.4954	21.5545	21.0632	21.7498	21.3973	20.6638	19.642	0.33829	84	0.523544	0.523544	-0.0290265	0
Potri.004G090400.2	22.9716	22.7241	22.3677	23.1097	23.1334	22.3502	22.1544	22.6037	23.1835	22.8512	0.343973	85	0.526076	0.526076	-0.0147607	0
Potri.018G064000.2	21.7967	20.7611	20.9061	21.5636	21.7697	15.5174	21.716	20.6826	21.2721	21.7106	0.354774	86	0.536286	0.536286	-0.0819661	0
Potri.002G262700.1	21.9636	22.0951	20.9577	20.5136	21.4675	15.5174	22.0367	21.0204	21.683	20.7309	0.357005	87	0.533455	0.536286	-0.0833899	0
Potri.018G082900.2	24.1162	23.9601	23.9487	24.3067	24.2865	24.4014	15.5174	24.3376	24.3862	23.7886	0.37621	88	0.555764	0.555764	-0.101406	0
Potri.017G093200.1	21.2853	20.6684	20.9638	21.1481	21.5606	20.4642	21.1166	15.5174	21.8235	21.2821	0.377664	89	0.551644	0.555764	-0.076031	0
Potri.018G035400.1	24.5182	24.0996	24.0592	24.321	24.7911	23.9857	23.5122	15.5174	24.984	25.3344	0.380592	90	0.549743	0.555764	-0.103808	0
Potri.006G265400.1	25.543	25.6288	25.4845	25.6235	25.5827	25.299	25.9444	25.684	25.6925	25.7367	0.386256	91	0.551794	0.555764	0.00556375	0
Potri.013G055200.1	22.1475	22.829	15.5174	21.975	15.5174	20.8795	15.5174	15.5174	20.9342	15.5174	0.392771	92	0.555003	0.555764	-0.149091	0
Potri.008G100800.1	22.256	21.7858	21.1773	23.0381	23.5847	23.3913	15.5174	22.1458	23.1244	20.928	0.396936	93	0.554857	0.555764	-0.0896026	0
Potri.002G148600.1	21.4701	20.7356	15.5174	21.2576	21.1961	20.1237	21.1524	15.5174	15.5174	20.3585	0.398609	94	0.551267	0.555764	-0.112385	0
Potri.001G179100.1	23.3173	22.3582	21.1323	21.5441	21.4019	21.6001	20.7928	21.9313	21.7095	21.7746	0.407702	95	0.557908	0.557908	-0.0258043	0
Potri.016G000600.1	21.2798	21.0616	20.8527	20.4818	21.0844	19.8749	22.3975	21.0617	20.8398	15.5174	0.416784	96	0.564395	0.564395	-0.0715528	0
Potri.002G169100.1	20.3418	21.2781	22.5514	22.3216	20.6097	15.5174	20.9029	21.09	22.0509	22.1519	0.434158	97	0.581862	0.581862	-0.0744905	0
Potri.010G088000.1	23.5135	23.2296	21.8761	23.6567	22.8947	23.0696	22.3589	21.7659	22.8424	23.3914	0.437607	98	0.580499	0.581862	-0.021993	0
Potri.016G046700.2	19.3517	20.1432	15.5174	15.5174	15.5174	15.5174	19.8329	20.7434	20.3309	15.5174	0.475832	99	0.624829	0.624829	0.0955972	0
Potri.T006200.1	27.6649	27.5425	28.8776	28.0722	28.3641	27.2729	28.5863	28.1302	27.9844	27.2167	0.477096	100	0.620225	0.624829	-0.0137293	0
Potri.006G111300.1	20.8208	15.5174	20.5226	21.2937	15.5174	15.5174	15.5174	20.4184	15.5174	20.1421	0.477745	101	0.614919	0.624829	-0.104734	0
Potri.009G082600.1	15.5174	19.9971	15.5174	19.2724	19.5125	15.5174	15.5174	19.5871	15.5174	18.6663	0.478025	102	0.609247	0.624829	-0.0828279	0
Potri.008G165800.1	19.9709	15.5174	20.6855	20.5413	20.5902	18.7135	19.0475	20.1821	15.5174	19.1285	0.478625	103	0.60409	0.624829	-0.0716777	0
Potri.007G095200.6	24.1761	23.587	23.8548	23.9078	24.4968	22.9426	24.2708	23.5043	24.3413	23.9518	0.523257	104	0.654072	0.654072	-0.0122132	0
Potri.017G098100.1	22.907	22.7915	15.5174	22.4595	21.3029	22.092	20.9059	22.392	21.1427	22.8815	0.557065	105	0.6897	0.6897	0.0597095	0
Potri.015G057400.1	21.4059	15.5174	23.2459	22.2187	22.3753	15.5174	23.9759	23.55	24.3285	23.8329	0.57167	106	0.701105	0.701105	0.086085	0
Potri.T000200.1	16.6768	15.5174	15.5174	17.1026	15.5174	15.5174	15.5174	16.0131	15.5174	16.5799	0.571759	107	0.694661	0.701105	-0.0214663	0
Potri.005G209200.1	20.3157	19.1318	15.5174	20.4297	19.4947	19.1989	19.8025	19.5894	19.4518	19.4564	0.579733	108	0.697827	0.701105	0.0391415	0
Potri.001G351400.1	24.8211	24.5177	24.8198	24.8983	24.9062	24.2849	24.732	25.1923	25.0258	25.2905	0.580127	109	0.691894	0.701105	0.00653028	0
Potri.009G155300.1	19.2513	15.5174	18.3443	15.5174	15.5174	19.0291	15.5174	18.5484	15.5174	18.7708	0.587604	110	0.694441	0.701105	0.0544274	0
Potri.004G140300.1	20.083	20.1254	15.5174	20.6139	15.5174	19.7145	15.5174	20.2483	19.8174	20.6955	0.595834	111	0.697824	0.701105	0.0635427	0
Potri.014G140400.1	16.5611	17.3746	16.4693	16.995	17.4742	16.8143	15.5174	17.0687	17.0967	17.3555	0.608891	112	0.706748	0.706748	-0.0174731	0
Potri.008G134800.1	15.5174	19.5391	18.4967	15.5174	17.9402	15.5174	15.5174	18.6039	18.929	15.5174	0.620878	113	0.714285	0.714285	-0.0493452	0
Potri.017G125100.1	24.8459	24.2553	23.6818	24.0471	24.8822	21.9552	25.0513	24.5403	24.4276	24.2342	0.622068	114	0.709376	0.714285	-0.0179345	0
Potri.005G110100.1	15.5174	18.2402	18.4571	18.9109	15.5174	15.5174	15.5174	18.6159	15.5174	18.73	0.623448	115	0.704768	0.714285	-0.0464471	0
Potri.018G058200.3	22.2555	21.4563	21.1942	21.8043	21.369	21.5165	20.9608	21.601	22.3602	22.4273	0.650603	116	0.729124	0.729124	0.0104622	0
Potri.009G132000.1	20.6531	27.1139	26.367	26.7513	26.5146	25.8649	25.843	26.3466	25.954	26.1269	0.664969	117	0.738854	0.738854	0.0306481	0
Potri.009G131300.1	20.2836	19.0044	15.5174	19.4401	18.7018	17.9687	19.4613	18.8906	19.3106	19.1001	0.687192	118	0.757076	0.757076	0.0274281	0
Potri.013G138300.1	29.9288	29.6443	29.4069	29.547	30.0121	29.3603	30.071	29.6742	30.3633	29.5205	0.68892	119	0.752601	0.757076	0.0043642	0
Potri.009G169300.1	21.2278	21.4749	21.0248	22.3599	19.9232	21.485	21.0684	21.1413	21.0827	22.0772	0.709405	120	0.768522	0.768522	0.0114424	0
Potri.016G057400.1	26.7485	26.8257	27.533	27.9974	27.9262	27.3983	27.7149	27.2397	27.4558	27.7107	0.736679	121	0.791473	0.791473	0.00513637	0
Potri.018G113400.1	21.6353	20.6872	21.081	21.4524	21.9216	21.0776	22.1876	21.2534	22.2408	20.6587	0.74511	122	0.79397	0.79397	0.00862778	0
Potri.016G126600.1	23.1382	23.8527	21.479	23.6962	21.0497	22.6908	22.9507	22.7999	22.7741	22.7943	0.791462	123	0.836505	0.836505	0.0100821	0
Potri.019G096700.2	19.7136	19.3243	17.3372	20.3018	15.5174	18.7857	15.5174	18.4648	18.8259	19.3114	0.822944	124	0.862764	0.862764	-0.020314	0
Potri.004G071900.1	19.0612	18.2021	18.5067	20.7843	18.1455	18.6435	18.4625	19.1137	18.5904	19.3544	0.841354	125	0.875009	0.875009	-0.00817836	0
Potri.003G018500.1	21.0961	15.5174	21.375	20.9953	15.5174	15.5174	21.4656	22.0795	21.9745	15.5174	0.848319	126	0.87525	0.87525	0.0310087	0
Potri.018G088000.1	22.2507	21.3426	21.157	22.0758	21.5243	20.5815	22.0514	21.6132	21.9877	21.9121	0.908529	127	0.929991	0.929991	-0.00272499	0
Potri.019G028100.1	21.8864	22.5936	23.4985	22.8338	23.7342	21.8826	23.6529	23.3027	23.222	22.3209	0.945359	128	0.96013	0.96013	-0.00208549	0
Potri.013G114300.1	21.4984	21.4185	15.5174	22.0336	15.5174	22.064	15.5174	15.5174	20.9568	22.3384	0.970775	129	0.9783	0.9783	0.00613179	0
Potri.001G456800.1	22.4031	15.5174	22.6199	22.072	21.6026	15.5174	22.5779	22.2567	21.7756	22.2537	0.986461	130	0.986461	0.986461	0.00230162	0

## Sheet: SDE_Root
Protein	High_P_1	High_P_2	High_P_3	High_P_4	High_P_5	Low_P_1	Low_P_2	Low_P_3	Low_P_4	Low_P_5	p-val	rank	Adj	BH.pVal	FoldChange	Sig
Potri.006G065600.1	20.4534	20.8227	20.4576	20.2004	20.0908	13.4768	13.4768	13.4768	13.4768	13.4768	1.37192e-11	1	4.98007e-09	4.98007e-09	-0.598439	1
Potri.003G103900.1	22.1038	21.9515	21.396	22.6334	22.6688	13.4768	13.4768	13.4768	13.4768	13.4768	3.28158e-10	2	5.95606e-08	5.95606e-08	-0.716873	1
Potri.002G157200.1	13.4768	13.4768	13.4768	13.4768	13.4768	21.6223	21.7995	22.6036	21.1451	22.5677	1.62089e-09	3	1.96128e-07	1.96128e-07	0.703587	1
Poptr_0834353	13.4768	13.4768	13.4768	13.4768	13.4768	24.5996	22.4399	24.3544	22.5991	24.1428	1.83531e-08	4	1.66555e-06	1.66555e-06	0.809966	1
Poptr_0569409	18.3721	17.932	17.3417	19.1728	18.3969	13.4768	13.4768	13.4768	13.4768	13.4768	2.54093e-07	5	1.84472e-05	1.84472e-05	-0.436871	1
Potri.018G100200.1	20.3095	19.1936	17.8786	19.2734	19.9651	13.4768	13.4768	13.4768	13.4768	13.4768	6.58639e-07	6	3.98477e-05	3.98477e-05	-0.519916	1
Potri.004G017500.1	27.3578	27.0427	27.0625	27.057	26.9626	28.0531	27.8978	27.9567	27.8151	27.8344	7.68319e-06	7	0.000398428	0.000398428	0.0427473	1
Potri.004G138200.1	21.5737	21.2851	21.263	21.2256	21.4181	22.3329	22.5707	23.2597	22.6481	22.6976	3.85977e-05	8	0.00175137	0.00175137	0.0883614	1
Potri.003G004600.1	24.7769	25.1281	25.1589	24.9644	25.239	23.8969	24.3716	24.3493	24.2033	24.0582	9.15178e-05	9	0.00369122	0.00369122	-0.0514444	1
Potri.004G135800.1	23.1401	23.0127	22.3486	22.7326	22.7251	13.4768	13.4768	13.4768	13.4768	19.239	0.000108943	10	0.00395462	0.00395462	-0.639661	1
Potri.002G077400.1	24.5401	24.1586	24.7044	24.2724	24.4302	26.2878	25.4374	25.5817	25.3238	25.8723	0.000196762	11	0.00649314	0.00649314	0.0736727	1
Potri.006G103900.1	24.6741	24.1882	23.2161	24.0917	24.7079	21.7672	22.1051	22.49	22.1694	21.199	0.00020729	12	0.00627053	0.00649314	-0.139585	1
Potri.001G179100.1	24.7733	24.9485	24.7371	24.9095	24.7083	25.0527	25.1947	25.098	25.1955	25.1385	0.000410425	13	0.0114603	0.0114603	0.0185138	1
Potri.T166000.1	23.5343	23.7942	23.0715	23.1632	23.6403	24.0404	24.787	24.7695	24.5052	24.6247	0.00046882	14	0.0121558	0.0121558	0.0664348	1
Potri.018G082900.2	26.3895	26.1101	26.6034	26.3223	26.7172	27.3658	27.1132	27.5006	27.2828	26.9179	0.000583605	15	0.0141232	0.0141232	0.0434235	1
Potri.016G124900.1	25.9418	25.3592	25.1987	25.1326	26.0552	23.8703	23.4451	23.7599	24.5498	24.5125	0.000821214	16	0.0186313	0.0186313	-0.0879287	1
Potri.019G012300.3	21.5153	21.4784	20.3181	21.0714	20.9981	22.1529	22.1789	22.5725	22.3626	22.1103	0.000870235	17	0.0185821	0.0186313	0.079838	1
Poptr_0596203	24.6153	24.5902	24.5707	24.2381	24.5857	25.0468	25.1259	25.3161	24.9714	24.8506	0.000880142	18	0.0177495	0.0186313	0.031551	1
Poptr_0571307	20.5706	20.5251	19.5026	20.6112	20.3972	13.4768	13.4768	19.0758	13.4768	13.4768	0.00101863	19	0.0194612	0.0194612	-0.477362	1
Potri.001G011900.1	19.6519	19.5062	20.3963	20.4518	19.912	20.7931	21.3008	21.9007	21.4558	21.1013	0.00106567	20	0.0193418	0.0194612	0.092735	1
Poptr_0596826	13.4768	21.1789	13.4768	13.4768	13.4768	22.4158	22.3437	22.9423	22.1561	22.1014	0.00141758	21	0.0245038	0.0245038	0.576353	1
Potri.004G101700.2	27.6011	28.0458	28.0252	28.3013	27.9778	27.4538	27.3304	27.4702	27.0199	27.3851	0.00147414	22	0.0243233	0.0245038	-0.0343408	1
Potri.010G003800.2	21.6288	21.4271	20.6269	22.0282	20.996	20.3718	13.4768	13.4768	13.4768	13.4768	0.00168551	23	0.0266017	0.0266017	-0.522628	1
Poptr_0728978	27.5934	26.5995	27.4795	27.5972	26.8869	25.263	22.568	25.2445	24.4934	25.4241	0.00172953	24	0.0261592	0.0266017	-0.146689	1
Potri.003G010200.1	23.9896	23.9503	24.1237	24.0887	23.3444	23.229	22.8096	23.3227	23.2615	23.0625	0.00202527	25	0.0294069	0.0294069	-0.0467651	1
Potri.T120500.1	13.4768	13.4768	13.4768	13.4768	20.1523	21.063	20.3311	20.4146	20.6389	21.0432	0.00234864	26	0.0327906	0.0327906	0.482745	1
Potri.013G138300.1	22.9035	23.1577	22.8937	22.9299	22.756	24.0167	23.0984	24.4551	24.3299	24.2017	0.00239399	27	0.0321858	0.0327906	0.0671381	1
Potri.013G117300.1	23.577	24.6528	24.063	24.0643	24.0297	25.4323	25.4861	26.2056	25.5524	24.5413	0.00251856	28	0.0326513	0.0327906	0.0796211	1
Potri.013G147600.1	21.7054	21.9369	21.5867	21.7171	21.8652	21.9922	21.9584	22.1427	22.1902	22.1261	0.00314981	29	0.0394269	0.0394269	0.0210362	1
Poptr_0589574	23.2169	22.5955	24.087	21.8353	23.5958	25.2542	24.7771	24.6551	24.4969	24.6067	0.00350797	30	0.0424464	0.0424464	0.10212	1
Potri.006G079900.1	22.6017	22.6008	22.4642	22.4607	22.6757	23.1138	22.9443	22.9352	23.6541	22.9881	0.00400953	31	0.0469503	0.0469503	0.035777	1
Potri.011G023900.1	13.4768	13.4768	13.4768	21.743	13.4768	23.7581	21.5671	21.3202	23.3981	20.5939	0.00414127	32	0.0469775	0.0469775	0.548422	1
Potri.001G340400.1	13.4768	13.4768	13.4768	13.4768	20.8279	21.2217	20.5821	19.608	20.7565	21.5028	0.00492494	33	0.0541743	0.0541743	0.472155	0
Poptr_0273202	27.1344	26.814	26.5721	27.048	27.0077	26.2523	26.1383	26.6175	26.5762	26.4112	0.00531136	34	0.0567066	0.0567066	-0.0279349	0
Potri.014G142900.1	18.5455	18.5326	18.0029	19.2787	18.4964	13.4768	13.4768	18.724	13.4768	13.4768	0.00536018	35	0.0555927	0.0567066	-0.354404	0
Potri.019G077600.1	22.8028	22.1813	22.5856	22.296	22.3842	23.04	23.0259	22.6446	23.159	23.0303	0.00549061	36	0.0553636	0.0567066	0.0336624	0
Potri.018G081300.1	23.8549	24.0322	24.2081	23.9065	23.9281	24.6658	24.5028	24.5897	24.0316	24.5349	0.00572035	37	0.0561213	0.0567066	0.0285252	0
Poptr_0571935	20.4509	21.0245	20.8636	20.785	20.0149	21.5362	21.8452	21.8608	20.8891	21.8449	0.00574864	38	0.0549146	0.0567066	0.0661237	0
Potri.011G022300.1	23.4224	23.0475	23.2194	23.3824	23.6118	23.8741	23.5875	23.6514	23.8826	23.7649	0.00602379	39	0.0560676	0.0567066	0.025455	0
Potri.T111900.1	25.9124	25.8085	25.7675	25.2329	25.6628	26.1223	26.3283	26.4588	26.5832	25.9329	0.00631995	40	0.0573536	0.0573536	0.0337787	0
Potri.016G018700.3	23.8942	24.0121	23.7464	24.0561	23.9854	23.6441	22.5549	23.4249	23.1018	23.3884	0.0064297	41	0.0569264	0.0573536	-0.0438103	0
Poptr_0558058	18.8988	20.2159	19.1338	19.8327	19.1334	13.4768	19.8355	13.4768	13.4768	13.4768	0.00675624	42	0.0583932	0.0583932	-0.398671	0
Potri.006G111300.1	25.6437	25.7986	26.1028	25.6037	25.7689	25.5595	24.8061	25.4477	24.9819	25.1493	0.00711424	43	0.0600574	0.0600574	-0.0336613	0
Potri.004G223000.1	23.0685	23.1598	23.2615	23.5687	23.4061	22.8283	22.536	22.7348	22.001	22.9709	0.00741678	44	0.0611885	0.0611885	-0.0426648	0
Potri.004G163000.1	23.0908	22.9358	23.1086	23.0316	22.7749	22.377	22.7569	22.7171	21.9551	22.3314	0.00763589	45	0.0615962	0.0615962	-0.0356354	0
Poptr_0266661	13.4768	13.4768	20.9673	13.4768	13.4768	20.8043	19.982	21.7623	18.4132	22.1827	0.00878871	46	0.0693543	0.0693543	0.46212	0
Potri.008G114200.1	21.4147	22.3187	22.0533	21.0114	21.6035	24.0651	24.2407	24.298	23.8455	21.5445	0.00974344	47	0.0752525	0.0752525	0.122325	0
Potri.010G071600.1	22.3296	22.0805	22.5746	22.5631	21.5333	23.9447	25.1383	25.6916	24.8376	22.1718	0.0105384	48	0.0796967	0.0796967	0.132714	0
Potri.005G073000.1	24.1189	24.147	24.2014	23.7899	23.8265	23.665	23.3221	23.6432	23.595	23.8769	0.0126452	49	0.0936779	0.0936779	-0.0240024	0
Poptr_0582121	13.4768	13.4768	22.9457	19.756	13.4768	23.6398	23.1108	22.8963	22.4922	22.7262	0.0132268	50	0.0960264	0.0960264	0.466465	0
Potri.001G456800.1	23.4517	23.4568	22.7121	23.3134	23.1494	22.6135	22.9999	22.3089	22.6692	21.9469	0.0136502	51	0.0971576	0.0971576	-0.0447441	0
Poptr_0589611	23.9574	23.8362	23.8006	23.7318	23.7562	23.2885	21.7509	22.7345	23.485	21.4146	0.0145895	52	0.101846	0.101846	-0.0798104	0
Poptr_0271209	23.8	23.9793	24.0379	23.508	24.4883	13.4768	21.7368	13.4768	23.2466	13.4768	0.0149001	53	0.102051	0.102051	-0.488248	0
Potri.002G079900.1	20.5506	20.9547	20.9245	19.9987	21.4773	22.9534	21.9489	22.3346	20.9245	22.0748	0.0150728	54	0.101323	0.102051	0.0853215	0
Poptr_0668175	21.8799	22.5531	22.0455	22.0549	22.1101	23.2143	23.0468	22.8967	22.0241	23.3221	0.0169422	55	0.111819	0.111819	0.0494796	0
Potri.007G028300.1	22.1747	21.931	13.4768	13.4768	13.4768	23.1302	22.5852	23.3879	23.381	23.4264	0.0176508	56	0.114415	0.114415	0.455373	0
Potri.001G340300.1	24.9072	24.5901	25.2245	24.7525	25.3218	26.0319	25.306	25.312	25.4158	26.1416	0.0179786	57	0.114495	0.114495	0.0389055	0
Potri.011G090200.1	22.3132	22.4883	22.5932	22.3044	22.1258	22.4369	22.894	22.8043	22.6182	23.0386	0.0180864	58	0.113196	0.114495	0.0251588	0
Potri.006G119600.1	20.6388	19.7017	19.2713	19.7952	19.9037	19.181	13.4768	13.4768	19.1677	13.4768	0.0197144	59	0.121294	0.121294	-0.334136	0
Potri.007G131200.1	21.6563	21.9709	21.3007	21.7109	21.7208	13.4768	20.3693	13.4768	13.4768	21.401	0.0209417	60	0.126697	0.126697	-0.398603	0
Potri.T000200.1	19.6367	13.4768	18.2258	20.0326	16.7642	15.8936	13.4768	13.4768	13.4768	13.4768	0.0210742	61	0.125409	0.126697	-0.336489	0
Poptr_0944419	21.8372	21.9591	21.8342	21.1072	21.9155	22.1169	22.5638	22.0313	22.8433	22.2205	0.0213985	62	0.125285	0.126697	0.0408784	0
Poptr_0813903	22.2842	21.5332	22.4295	22.2712	22.2756	21.5882	21.8271	21.6782	21.642	21.7748	0.0244031	63	0.140609	0.140609	-0.0300431	0
Potri.008G027200.1	20.5605	20.9651	20.7656	22.1519	21.7034	13.4768	20.7185	13.4768	20.6317	13.4768	0.0260711	64	0.147872	0.147872	-0.376225	0
Potri.006G207900.1	13.4768	13.4768	20.9306	13.4768	20.7569	21.0636	21.4315	21.2694	21.3213	21.5408	0.0265205	65	0.148107	0.148107	0.376798	0
Poptr_0594095	22.6558	22.4704	22.861	22.7227	21.1311	21.9305	13.4768	13.4768	13.4768	21.6166	0.0267071	66	0.146889	0.148107	-0.413372	0
Potri.003G018900.1	21.683	21.5239	21.5186	21.8096	21.2358	21.336	21.1705	21.197	21.1887	21.4228	0.0275563	67	0.149297	0.149297	-0.0196256	0
Poptr_0569832	22.041	22.0906	22.4345	21.9429	22.1222	22.7597	22.8807	22.2331	22.3191	22.4312	0.0296337	68	0.158192	0.158192	0.0257538	0
Potri.019G096700.2	22.5867	22.4794	22.0624	23.4638	22.5193	21.4945	21.7002	22.5678	21.1947	21.8978	0.0308535	69	0.162316	0.162316	-0.0553402	0
Poptr_0835149	22.6909	23.0051	22.6631	23.0185	22.7515	22.501	22.3759	22.8747	21.9261	22.074	0.0321253	70	0.166592	0.166592	-0.0303681	0
Potri.001G189500.1	13.4768	13.4768	13.4768	21.1632	21.2269	21.854	21.3425	22.0451	20.7723	21.4336	0.0322379	71	0.164822	0.166592	0.375571	0
Potri.009G149300.3	21.3251	13.4768	20.9212	20.88	22.311	13.4768	13.4768	19.7587	13.4768	13.4768	0.0378341	72	0.190747	0.190747	-0.425178	0
Potri.015G063500.1	19.6931	21.0732	21.1228	13.4768	21.2947	23.4537	23.682	22.4951	23.1608	22.5897	0.0381284	73	0.189597	0.190747	0.255408	0
Poptr_0548443	23.6863	22.1809	13.4768	22.7599	22.2164	13.4768	13.4768	20.9323	13.4768	13.4768	0.0388387	74	0.190519	0.190747	-0.479146	0
Potri.T103400.1	24.1792	23.7713	23.7848	24.454	24.6541	22.5925	24.1038	23.6571	23.5367	23.1329	0.0391822	75	0.189642	0.190747	-0.0463453	0
Poptr_0767577	20.37	13.4768	19.5395	20.3577	20.5544	13.4768	13.4768	19.0152	13.4768	13.4768	0.0405326	76	0.193597	0.193597	-0.37087	0
Potri.010G007000.1	21.3677	21.1629	21.3792	21.7656	21.1771	13.4768	13.4768	21.4251	13.4768	21.3971	0.0415385	77	0.195824	0.195824	-0.360052	0
Poptr_0558579	22.6446	22.0883	21.4341	21.9936	22.9299	22.9229	23.0556	22.5497	23.0869	22.845	0.0420679	78	0.195778	0.195824	0.0431103	0
Contaminant_TRYP_PIG	26.3129	26.4506	26.0633	26.0011	25.8526	25.8574	24.84	25.8607	25.9363	25.3039	0.0421129	79	0.193506	0.195824	-0.0321743	0
Potri.002G257000.1	23.2997	23.1475	23.1746	23.0463	23.1913	22.4003	22.8507	20.7841	22.5973	22.6676	0.0424171	80	0.192467	0.195824	-0.0579187	0
Potri.010G067800.1	21.3172	13.4768	21.9566	22.5849	22.1523	13.4768	20.705	13.4768	13.4768	13.4768	0.0435514	81	0.195175	0.195824	-0.443823	0
Potri.008G029200.1	13.4768	13.4768	22.8539	13.4768	22.3057	23.5726	21.5685	22.9647	21.6941	22.8954	0.043637	82	0.193174	0.195824	0.396911	0
Potri.004G044500.1	23.944	23.5284	23.5418	23.788	23.3668	23.5522	23.2736	23.4054	22.7842	23.1748	0.0439213	83	0.192089	0.195824	-0.0243617	0
Potri.002G198600.1	24.8887	24.8102	24.5751	24.4899	24.5119	24.6183	24.3486	24.4269	24.2524	24.4207	0.0440212	84	0.190234	0.195824	-0.0142177	0
Potri.009G055400.1	25.622	25.4979	25.5882	25.4167	25.4496	25.314	25.467	25.468	25.3877	25.315	0.0440803	85	0.188249	0.195824	-0.0070597	0
Potri.002G148600.1	24.7247	24.3883	24.3582	24.2879	24.3735	24.7323	24.9477	24.8862	24.3113	24.9222	0.0454144	86	0.191691	0.195824	0.0195602	0
Potri.001G191000.1	24.7714	24.4052	25.0157	24.825	23.9598	24.781	23.4738	23.0062	23.8208	23.7978	0.0454455	87	0.189617	0.195824	-0.0488888	0
Potri.005G066200.1	22.4316	22.0248	21.0515	22.6758	13.4768	20.8377	13.4768	13.4768	13.4768	13.4768	0.0456057	88	0.188124	0.195824	-0.443712	0
Potri.019G079300.1	21.3931	21.6401	21.7497	21.2901	21.1849	21.3005	13.4768	13.4768	13.4768	21.931	0.0458983	89	0.187203	0.195824	-0.358438	0
Potri.008G165800.1	21.6379	21.0948	21.7037	21.3127	21.3413	20.7098	20.956	20.0275	21.5633	20.6611	0.0480336	90	0.193736	0.195824	-0.0433883	0
Potri.011G040700.1	23.0029	23.8489	13.4768	23.2267	23.053	13.4768	22.1695	13.4768	13.4768	13.4768	0.048459	91	0.193303	0.195824	-0.486794	0
Potri.001G029900.1	23.7698	23.7394	23.6185	23.3278	23.4178	23.2454	23.1918	23.6284	23.2263	23.1774	0.0496709	92	0.195984	0.195984	-0.0172876	0
Potri.012G085600.1	21.151	21.1149	20.5259	20.9832	20.8789	19.901	13.4768	19.6784	13.4768	20.0169	0.0499647	93	0.195024	0.195984	-0.274021	0
Potri.006G281400.1	21.9447	21.8544	22.1106	22.1449	21.419	21.2166	21.5232	21.7864	20.8721	21.6794	0.0531179	94	0.205125	0.205125	-0.0319248	0
Poptr_0284450	13.4768	21.4693	13.4768	13.4768	13.4768	21.5103	22.2012	22.5148	13.4768	22.5686	0.0532006	95	0.203282	0.205125	0.440217	0
Potri.013G096600.1	19.9223	19.1692	19.4405	20.017	18.6503	19.6672	13.4768	19.728	13.4768	13.4768	0.054574	96	0.206358	0.206358	-0.284094	0
Poptr_0593981	23.2183	13.4768	22.2749	22.9451	23.1816	13.4768	22.2147	13.4768	13.4768	13.4768	0.054638	97	0.20447	0.206358	-0.465334	0
Poptr_0826518	23.7128	23.7697	23.7143	24.2556	22.2059	13.4768	20.5256	21.8691	20.7678	22.4232	0.0552101	98	0.204503	0.206358	-0.248192	0
Potri.002G013900.1	24.2551	24.2932	24.638	24.3137	24.3102	24.373	24.5443	24.6987	24.6769	24.5361	0.0556315	99	0.203982	0.206358	0.0120175	0
Potri.009G063100.1	17.9622	13.4768	19.3469	19.486	13.4768	19.5565	20.7632	19.1306	20.5574	19.3668	0.0563371	100	0.204504	0.206358	0.246807	0
Potri.006G123900.1	13.4768	13.4768	20.0395	13.4768	13.4768	13.4768	20.597	20.4757	19.6798	21.458	0.0563775	101	0.202624	0.206358	0.37184	0
Potri.017G037900.1	26.5371	26.5049	26.7792	26.4398	26.719	26.4949	25.4542	26.0227	26.5415	26.1655	0.0568271	102	0.202238	0.206358	-0.0251848	0
Potri.002G081900.1	24.7962	24.9916	24.5422	24.8992	24.5757	24.4208	24.132	24.8606	24.4362	23.8612	0.0576232	103	0.20308	0.206358	-0.0246107	0
Potri.010G213300.1	21.4332	22.3762	21.5649	20.9452	21.2987	13.4768	22.046	13.4768	21.9718	13.4768	0.0587033	104	0.204897	0.206358	-0.349783	0
Potri.006G140400.1	26.1421	26.1353	26.0124	25.9784	26.0731	25.7757	25.6375	26.0786	25.9714	25.9506	0.0599582	105	0.207284	0.207284	-0.010304	0
Potri.T103700.1	20.6422	13.4768	20.6502	20.085	21.2544	20.3858	13.4768	13.4768	13.4768	13.4768	0.0608794	106	0.208483	0.208483	-0.371437	0
Potri.016G011000.1	22.7622	22.0887	24.3158	13.4768	24.0488	24.9762	25.4114	25.8835	26.0401	26.2714	0.0621759	107	0.210933	0.210933	0.269239	0
Potri.008G041100.1	23.8604	24.143	24.2278	24.1045	23.3478	24.2777	24.102	24.5159	24.2848	24.3675	0.0632747	108	0.212673	0.212673	0.0223007	0
Potri.005G063900.1	25.4833	25.2346	24.6898	25.6254	25.189	24.5571	25.1773	24.2315	23.9737	25.1568	0.063376	109	0.21106	0.212673	-0.036175	0
Poptr_0830227	26.0574	25.8702	26.0072	26.1769	26.189	25.8783	25.9497	25.9239	25.5717	25.9682	0.0639088	110	0.210899	0.212673	-0.0112129	0
Potri.014G170200.1	21.4585	22.975	22.452	22.327	22.2968	22.9244	22.9248	22.3879	23.2295	23.0291	0.0660463	111	0.215989	0.215989	0.038129	0
Potri.019G124600.1	23.8107	24.5017	25.2077	25.674	26.0974	25.8692	25.3573	25.9135	26.6511	26.5208	0.0661937	112	0.214539	0.215989	0.0566809	0
Poptr_0554891	13.4768	22.4563	21.4974	21.8538	22.2119	13.4768	21.9757	13.4768	13.4768	13.4768	0.0665611	113	0.21382	0.215989	-0.419577	0
Poptr_0551400	21.9484	21.2852	22.0029	13.4768	22.2147	24.4805	23.021	23.6757	23.351	24.2114	0.070179	114	0.223465	0.223465	0.234476	0
Potri.002G054700.1	13.4768	13.4768	23.853	13.4768	13.4768	23.7113	13.4768	23.9116	24.0352	22.9557	0.0708308	115	0.223579	0.223579	0.475137	0
Potri.017G060800.1	13.4768	21.09	13.4768	21.0819	21.0867	22.0894	21.9383	22.2679	21.6372	21.7071	0.0710613	116	0.222373	0.223579	0.281377	0
Potri.010G200200.2	21.1847	21.6163	21.1259	13.4768	21.4396	13.4768	21.5615	13.4768	13.4768	13.4768	0.0721412	117	0.223823	0.223823	-0.389262	0
Poptr_0837467	20.9414	20.6166	19.7729	13.4768	20.8452	13.4768	13.4768	13.4768	13.4768	20.8107	0.0750807	118	0.230968	0.230968	-0.356353	0
Potri.007G009200.1	13.4768	13.4768	21.8009	13.4768	13.4768	22.1071	20.7986	20.6337	13.4768	22.5162	0.0763758	119	0.232978	0.232978	0.394718	0
Poptr_0581841	21.0069	21.3504	13.4768	13.4768	20.8994	21.9316	22.0593	21.6286	21.876	21.5431	0.078521	120	0.237526	0.237526	0.273477	0
Poptr_0590499	21.5077	22.1802	22.2062	22.2396	23.7355	21.3735	13.4768	20.8632	19.3419	21.4123	0.0814707	121	0.244412	0.244412	-0.213694	0
Potri.010G069200.1	20.8618	24.3387	23.4789	24.2575	24.3859	24.3447	25.9904	25.4953	24.2836	24.6874	0.081507	122	0.242517	0.244412	0.0891507	0
Potri.001G030000.1	22.6442	22.6395	22.7713	22.2807	22.3779	22.1507	22.566	21.8619	22.5086	21.956	0.0837822	123	0.24726	0.24726	-0.0215426	0
Poptr_0649767	23.9673	24.2407	23.7828	23.6593	23.8871	24.2522	23.9278	23.9658	24.6065	24.3625	0.0843059	124	0.246799	0.24726	0.0189149	0
Potri.016G060500.1	21.6121	21.4454	21.2011	22.1592	21.4194	20.8187	21.006	21.5924	19.9329	21.3234	0.0884189	125	0.256769	0.256769	-0.0429618	0
Potri.001G420400.1	13.4768	13.4768	22.0129	21.0871	21.6283	22.0178	22.0596	22.0365	22.2029	22.541	0.0903446	126	0.260278	0.260278	0.274	0
Potri.001G345200.1	21.8643	21.9434	21.0336	21.8977	21.7371	21.0507	21.183	13.4768	13.4768	21.1765	0.0907343	127	0.259343	0.260278	-0.26356	0
Potri.001G213900.5	20.3762	20.1005	20.4273	21.6592	20.5583	19.7486	13.4768	19.6746	13.4768	20.8833	0.0922186	128	0.261526	0.261526	-0.240949	0
Potri.012G082700.2	21.4063	21.3166	21.0656	13.4768	13.4768	21.4689	21.9469	22.2162	21.7438	21.6454	0.0922887	129	0.259696	0.261526	0.264764	0
Potri.008G219000.1	24.1849	24.1637	23.7873	24.1345	24.3001	23.8571	23.9585	24.1217	23.8738	23.5696	0.0926142	130	0.258607	0.261526	-0.0143078	0
Potri.010G170400.1	21.5641	21.1582	21.511	21.3978	20.9125	21.562	21.5643	22.0407	21.3942	21.5234	0.0969235	131	0.268574	0.268574	0.0207154	0
Potri.018G088000.1	21.672	22.5957	22.1578	13.4768	22.4528	23.2636	23.8694	24.0192	23.8679	23.6719	0.100566	132	0.276556	0.276556	0.213639	0
Potri.002G245600.1	21.9571	21.7204	21.2067	22.927	22.1444	21.6715	21.1682	21.6307	21.5567	21.1271	0.103806	133	0.283321	0.283321	-0.0372323	0
Potri.001G302000.3	22.7752	22.4674	21.3372	22.6273	22.4584	22.0691	21.0296	22.0214	20.6381	22.189	0.104607	134	0.283376	0.283376	-0.0488581	0
Potri.005G113900.1	22.5894	22.6217	23.3062	23.2848	22.1551	22.2609	13.4768	22.6373	22.2418	13.4768	0.107666	135	0.289502	0.289502	-0.276321	0
Potri.006G116700.1	21.3509	21.0417	19.9769	21.7095	21.6939	20.2065	19.9374	20.7063	19.4465	21.3772	0.112327	136	0.299814	0.299814	-0.0570203	0
Potri.016G124400.1	13.4768	13.4768	22.6391	24.3504	23.9512	24.4044	23.1296	24.4781	23.755	24.5927	0.112736	137	0.298708	0.299814	0.298057	0
Potri.015G010400.1	21.2037	22.1832	22.968	21.9305	22.8986	21.0346	21.5406	18.9984	21.843	22.0621	0.113147	138	0.297627	0.299814	-0.0759976	0
Poptr_0572611	21.9376	22.6871	23.0923	21.4212	22.89	21.5879	22.2646	20.539	22.2172	21.5975	0.122255	139	0.319269	0.319269	-0.0500777	0
Potri.004G013200.7	24.2935	24.8883	25.4423	24.4717	25.2195	25.0719	24.8475	25.6596	25.474	25.5222	0.126593	140	0.328238	0.328238	0.0259899	0
Potri.013G069600.1	23.1961	23.3328	23.512	22.6095	23.2103	22.1002	22.8625	22.875	22.9186	23.131	0.127874	141	0.329208	0.329208	-0.0247851	0
Potri.006G149800.1	21.6538	21.8441	21.2024	21.9335	22.0269	21.071	21.4606	21.9871	21.1904	20.9649	0.12795	142	0.327084	0.329208	-0.0266225	0
Poptr_0813788	21.3307	22.579	20.4223	13.4768	21.4139	13.4768	20.3417	19.3231	13.4768	13.4768	0.128757	143	0.326844	0.329208	-0.308956	0
Poptr_0565340	23.9472	25.5118	24.3778	23.5596	24.3223	23.0553	24.0255	24.0779	23.9339	23.3679	0.129123	144	0.325496	0.329208	-0.0391465	0
Potri.014G018900.1	24.6962	24.3923	25.2227	24.1697	24.3903	24.6762	23.9238	24.08	24.0457	24.2643	0.132832	145	0.332539	0.332539	-0.0222584	0
Poptr_0589509	13.4768	22.0644	20.967	22.3532	22.1506	23.9249	20.953	23.861	23.5041	23.7445	0.132882	146	0.330384	0.332539	0.199442	0
Poptr_0585023	23.5432	23.3744	23.0021	23.9166	23.4185	23.4012	13.4768	13.4768	23.4234	23.2983	0.135192	147	0.333841	0.333841	-0.272452	0
Potri.011G107400.2	21.5546	21.3911	20.9789	21.4712	21.0676	21.135	21.1292	21.0505	20.0289	21.0994	0.135857	148	0.333216	0.333841	-0.0276427	0
Potri.015G125400.1	21.4196	22.3581	22.7872	22.0603	22.2231	22.5739	22.7266	22.5794	22.282	22.6325	0.136367	149	0.332222	0.333841	0.0251092	0
Potri.018G129900.2	21.7317	22.411	13.4768	13.4768	22.2318	21.7991	22.8486	22.2365	22.4436	21.3994	0.141958	150	0.343538	0.343538	0.246626	0
Poptr_0705836	22.7783	23.3686	22.1804	22.9245	22.9339	23.1876	20.6024	22.3416	21.6975	22.4939	0.143183	151	0.344208	0.344208	-0.0496465	0
Potri.003G157100.1	24.7036	24.4902	24.8788	24.5269	24.6745	24.614	24.0391	24.3759	22.8459	24.6462	0.143984	152	0.343857	0.344208	-0.0325831	0
Potri.013G028000.1	22.3332	24.116	22.1687	21.6712	23.8493	24.2984	25.4345	23.3967	24.2906	22.3443	0.151016	153	0.358293	0.358293	0.069416	0
Potri.017G025200.1	22.2423	21.6903	22.7614	13.4768	22.2594	23.4354	23.7081	23.2516	23.2699	22.4833	0.160183	154	0.377574	0.377574	0.181328	0
Potri.006G216400.1	22.9695	22.8871	22.9941	23.6583	23.3579	23.0205	22.7645	23.146	22.7555	22.914	0.160874	155	0.376756	0.377574	-0.0158549	0
Potri.T163000.1	18.0929	13.4768	21.4524	13.4768	20.6226	18.3629	20.0336	20.6916	21.1015	20.366	0.167062	156	0.38874	0.38874	0.206892	0
Potri.013G112500.3	19.8865	13.4768	13.4768	13.4768	20.7682	20.7292	13.4768	21.2751	21.4327	21.0161	0.177156	157	0.409603	0.409603	0.272313	0
Poptr_0564181	22.4741	24.054	24.0527	23.9408	24.1378	23.7952	24.4642	25.1658	24.2403	23.9205	0.179995	158	0.413533	0.413533	0.0351497	0
Potri.009G052600.1	18.8434	18.2678	18.6276	13.4768	19.1026	19.0099	19.3097	19.7835	19.1502	18.9006	0.180032	159	0.411016	0.413533	0.122634	0
Poptr_0559737	13.4768	13.4768	20.695	21.0647	19.7397	19.8914	20.7621	20.2135	20.3058	19.9739	0.182798	160	0.414723	0.414723	0.193466	0
Poptr_0824988	21.6598	22.4662	20.7196	22.2515	21.37	21.4705	13.4768	19.9023	21.166	21.1873	0.183525	161	0.413787	0.414723	-0.158186	0
Potri.006G216900.1	21.0844	13.4768	13.4768	13.4768	20.9049	21.4247	13.4768	21.5706	22.3098	21.6424	0.184369	162	0.413122	0.414723	0.285047	0
Potri.007G036500.1	20.9874	21.9075	19.9584	20.6141	21.0521	19.8146	21.0165	21.1417	18.9265	19.8491	0.186452	163	0.415228	0.415228	-0.0530156	0
Potri.010G179200.1	20.9568	22.9316	20.8844	21.4013	21.7327	13.4768	21.9055	22.2282	21.6508	13.4768	0.187525	164	0.41507	0.415228	-0.218551	0
Potri.005G045600.6	22.2068	22.3003	22.1909	22.3719	22.0609	22.252	22.4746	22.9088	22.0629	22.5267	0.187678	165	0.412892	0.415228	0.0141351	0
Potri.008G134800.1	22.4685	22.6067	22.447	22.637	22.3933	22.1171	22.3236	22.6185	22.4394	22.3789	0.18965	166	0.414717	0.415228	-0.00867754	0
Potri.006G153000.1	13.4768	20.7187	21.2754	13.4768	13.4768	22.0305	13.4768	19.7452	22.1177	23.2957	0.190344	167	0.413741	0.415228	0.28843	0
Potri.002G110500.1	23.8947	23.9906	23.8927	24.0408	23.8941	23.6849	23.6862	24.1217	23.7674	23.8347	0.190445	168	0.411498	0.415228	-0.00746519	0
Potri.017G093200.1	21.3333	20.043	21.4261	20.6889	21.6682	21.0814	19.6598	20.0631	13.4768	20.6911	0.192581	169	0.41365	0.415228	-0.147002	0
Poptr_0822282	21.3704	20.6332	22.2371	21.0534	13.4768	20.9376	13.4768	13.4768	20.55	13.4768	0.195863	170	0.418225	0.418225	-0.269905	0
Potri.013G114300.1	22.996	22.7443	23.082	22.9192	22.7552	23.9582	23.0775	23.8303	22.1666	23.957	0.197795	171	0.419881	0.419881	0.031073	0
Poptr_0711753	13.4768	13.4768	13.4768	13.4768	22.8823	21.1866	13.4768	19.1206	18.5763	20.6427	0.200688	172	0.423544	0.423544	0.276367	0
Poptr_0828828	13.4768	18.6677	17.8644	13.4768	13.4768	18.6599	18.8989	19.4649	17.5625	13.4768	0.202443	173	0.424779	0.424779	0.194379	0
Poptr_0564885	13.4768	13.4768	22.0154	22.8999	13.4768	23.8258	20.3707	23.5007	25.3518	13.4768	0.203224	174	0.423968	0.424779	0.319812	0
Potri.005G102200.1	21.5951	21.219	20.5485	21.7867	21.8457	21.246	13.4768	21.1978	19.3173	21.2605	0.204938	175	0.425099	0.425099	-0.148965	0
Potri.008G167600.1	20.7122	13.4768	21.1267	13.4768	21.2222	20.3557	21.2131	20.4502	20.1412	20.6688	0.205284	176	0.423398	0.425099	0.192013	0
Potri.013G144800.1	26.9979	27.2337	26.831	26.9728	27.0376	26.61	27.2885	26.8744	26.7766	26.4382	0.205374	177	0.42119	0.425099	-0.0116388	0
Potri.008G045400.3	21.2128	21.302	21.2239	21.3208	20.9112	21.2957	21.8374	22.0554	20.826	21.5084	0.207986	178	0.424151	0.425099	0.0209778	0
Poptr_0781293	13.4768	13.4768	20.6663	13.4768	20.3608	21.2277	13.4768	21.2074	20.8526	20.2598	0.209327	179	0.424501	0.425099	0.252297	0
Potri.005G176700.1	24.9229	25.0514	24.9325	24.7286	24.9371	24.8879	25.0044	24.94	25.2066	25.0467	0.210952	180	0.425421	0.425421	0.00592778	0
Poptr_0733950	23.2554	23.53	23.1332	23.3865	13.4768	13.4768	22.7972	22.9794	13.4768	13.4768	0.211934	181	0.425039	0.425421	-0.308789	0
Poptr_0819912	13.4768	23.6502	23.9596	23.2881	24.0271	13.4768	13.4768	23.1709	13.4768	23.3909	0.212552	182	0.423936	0.425421	-0.317429	0
Potri.013G148500.1	23.3221	23.4118	23.2518	23.3758	23.0238	23.1303	23.5889	23.8003	23.5087	23.2753	0.2152	183	0.426872	0.426872	0.0113379	0
Poptr_0713362	21.94	21.4539	21.3216	22.0735	21.2834	21.516	20.7277	21.3069	20.7182	13.4768	0.215356	184	0.424859	0.426872	-0.144893	0
Potri.T011100.1	21.863	22.0377	22.7329	21.8427	22.6483	22.919	22.3442	22.5943	21.9682	23.3474	0.216972	185	0.425735	0.426872	0.0263502	0
Potri.002G082100.1	22.5572	23.1791	21.2926	24.2321	23.0334	22.7747	21.3234	21.4504	13.4768	23.1673	0.224905	186	0.438927	0.438927	-0.161463	0
Potri.002G140200.1	22.0089	22.1336	21.6917	22.2758	21.8399	21.377	21.8795	22.1509	21.6205	21.8367	0.227863	187	0.442322	0.442322	-0.0143108	0
Potri.005G070500.1	22.6232	13.4768	23.1968	22.3495	23.0679	22.2678	13.4768	13.4768	22.9674	13.4768	0.228427	188	0.441058	0.442322	-0.289668	0
Potri.010G025000.1	13.4768	21.8952	20.8203	22.8751	13.4768	21.7961	21.3057	21.8512	19.738	21.5995	0.230137	189	0.442009	0.442322	0.199797	0
Potri.018G148400.1	21.4162	22.2052	21.3622	21.2236	21.1226	13.4768	22.1614	13.4768	22.3792	22.0248	0.233502	190	0.446112	0.446112	-0.198717	0
Potri.001G357700.2	13.4768	22.651	22.7432	22.4699	22.8392	23.5395	23.3169	23.2862	23.0325	22.6543	0.242692	191	0.461242	0.461242	0.152922	0
Poptr_0832036	22.2447	21.8378	21.7375	22.7233	22.7359	22.8386	21.5165	13.4768	21.5185	21.2484	0.243613	192	0.460581	0.461242	-0.145569	0
Poptr_0819280	24.2957	24.1751	23.8358	24.2334	24.4404	23.753	24.2683	24.443	23.776	23.4443	0.249092	193	0.468499	0.468499	-0.015536	0
Potri.016G019800.1	20.9225	21.1229	13.4768	20.9105	21.3143	13.4768	13.4768	21.5785	13.4768	20.8077	0.253779	194	0.474855	0.474855	-0.239132	0
Potri.T070100.1	13.4768	20.4534	20.8295	13.4768	21.2729	21.2228	20.6911	19.5501	18.5156	21.0814	0.254775	195	0.474273	0.474855	0.175116	0
Potri.008G205000.1	21.3186	21.0191	13.4768	19.3772	21.7183	13.4768	21.3071	20.6257	13.4768	13.4768	0.258297	196	0.478377	0.478377	-0.234645	0
Poptr_0762070	13.4768	19.8683	20.4548	18.3126	13.4768	18.5825	18.4251	18.5391	20.7761	18.8781	0.260999	197	0.480927	0.480927	0.153544	0
Potri.007G095600.1	22.3463	21.7927	21.7589	22.5978	22.3739	21.1783	22.1251	21.9417	13.4768	22.0131	0.263213	198	0.482558	0.482558	-0.138299	0
Potri.008G210200.1	23.4944	23.829	23.665	23.5761	23.4655	23.2967	23.6293	23.6254	23.4129	23.5149	0.263333	199	0.480352	0.482558	-0.00674916	0
Potri.019G124700.1	23.4827	23.2858	22.5604	22.1398	20.3279	20.9761	22.7291	21.6708	22.1585	13.4768	0.264162	200	0.479455	0.482558	-0.14636	0
Potri.013G123700.2	21.3794	21.2927	21.4974	21.4594	21.2972	21.0854	21.3436	21.1428	13.4768	20.9199	0.275695	201	0.497897	0.497897	-0.126224	0
Potri.006G231800.1	24.9304	25.2084	25.3059	25.0146	24.918	25.127	24.111	25.3427	24.3682	24.9936	0.278728	202	0.500883	0.500883	-0.0166063	0
Potri.014G052600.1	21.3843	22.4777	21.3562	21.9615	13.4768	21.7476	22.1672	22.2784	22.0515	21.966	0.287982	203	0.514963	0.514963	0.130824	0
Potri.008G107900.1	13.4768	21.5179	21.2319	21.1735	21.0557	20.9635	21.4297	22.1766	21.0032	21.6331	0.29775	204	0.52982	0.52982	0.122839	0
Potri.009G145100.1	23.0034	22.4488	23.4655	22.5998	22.3963	23.1141	22.8972	23.5967	22.6729	23.0194	0.304598	205	0.539362	0.539362	0.0174533	0
Potri.014G120300.1	21.2292	20.6674	21.3445	20.686	20.1806	21.551	22.3174	21.8964	13.4768	13.4768	0.305944	206	0.539115	0.539362	-0.167151	0
Potri.007G117700.1	18.0767	18.2647	18.809	13.4768	18.1002	18.1847	18.4932	19.281	18.0096	18.235	0.305963	207	0.536544	0.539362	0.0883356	0
Poptr_1107304	24.0149	25.4015	24.1957	23.2978	13.4768	24.2802	25.6552	24.5573	23.1506	24.7475	0.309743	208	0.540561	0.540561	0.148929	0
Potri.015G082500.1	22.3708	22.2968	22.4547	22.3351	21.9883	22.2191	21.9244	22.5164	22.1742	21.8292	0.311063	209	0.540267	0.540561	-0.0101623	0
Potri.016G030200.2	22.0515	22.2029	22.3141	22.265	21.9624	13.4768	22.2457	22.4474	21.5819	21.7798	0.311651	210	0.53871	0.540561	-0.125975	0
Poptr_0596858	22.4973	22.466	20.9283	22.1285	22.4104	21.9136	22.3378	21.9272	13.4768	21.5121	0.31285	211	0.538221	0.540561	-0.126391	0
Potri.009G104700.1	23.0031	13.4768	22.1457	22.2413	21.8868	13.4768	13.4768	23.5638	22.885	13.4768	0.317638	212	0.54388	0.54388	-0.242108	0
Potri.011G148100.1	19.7306	21.5087	22.7374	21.5698	22.361	20.2201	21.8194	13.4768	22.1085	21.3113	0.31977	213	0.544959	0.544959	-0.125228	0
Poptr_0725647	23.1875	22.4039	22.5994	22.5288	23.2624	22.3446	23.1615	13.4768	22.6946	22.5184	0.322001	214	0.546197	0.546197	-0.129507	0
Poptr_0732039	24.3229	23.7421	23.8021	23.6731	13.4768	23.8221	24.3362	24.1274	23.6048	24.091	0.324455	215	0.547801	0.547801	0.138258	0
Potri.010G179000.1	22.1959	22.3798	13.4768	22.5374	21.6374	22.4323	22.2661	22.4627	21.7549	22.5198	0.324488	216	0.54532	0.547801	0.124432	0
Potri.009G062800.1	19.3517	20.4329	20.3775	19.4399	19.7898	13.4768	20.2387	19.0241	20.4105	19.4353	0.327552	217	0.547933	0.547933	-0.102344	0
Poptr_0649437	22.2107	21.0624	22.6641	20.9438	13.4768	22.8141	21.7733	21.6394	21.04	21.9822	0.327624	218	0.545539	0.547933	0.122468	0
Poptr_0794462	23.526	23.8537	23.097	23.4537	23.4443	23.4681	23.713	23.8043	23.6964	23.4287	0.327679	219	0.54314	0.547933	0.0090143	0
Poptr_0833555	22.8948	22.57	22.1617	22.5232	21.8416	22.5411	22.215	22.4241	20.9798	22.0996	0.328235	220	0.541588	0.547933	-0.0224841	0
Potri.010G254400.1	21.6497	22.4079	22.0434	21.7375	21.9041	13.4768	21.564	22.2133	21.8645	21.9648	0.336384	221	0.552522	0.552522	-0.118578	0
Potri.010G026500.1	20.2716	13.4768	21.458	13.4768	13.4768	20.3535	13.4768	19.931	19.4877	20.3769	0.337751	222	0.552268	0.552522	0.18847	0
Poptr_0568380	22.2049	22.0024	21.8966	21.5266	21.3162	21.5317	22.0422	13.4768	21.8411	21.7001	0.346421	223	0.563904	0.563904	-0.115109	0
Potri.010G225500.1	13.4768	24.495	13.4768	23.9018	22.7767	13.4768	22.1218	13.4768	13.4768	19.9742	0.351141	224	0.569036	0.569036	-0.249796	0
Potri.018G031400.1	21.761	21.4676	21.8514	20.9734	21.464	20.9144	13.4768	21.6628	21.8127	21.6301	0.351195	225	0.566595	0.569036	-0.11185	0
Potri.003G043900.1	22.5055	23.4046	22.9828	22.3664	22.8664	23.147	23.4599	22.2947	13.4768	22.388	0.35126	226	0.564192	0.569036	-0.123445	0
Potri.014G029800.3	20.4114	20.4738	20.8826	21.0886	20.6382	20.4758	20.6877	21.24	13.4768	20.4132	0.352296	227	0.563363	0.569036	-0.104042	0
Potri.002G091200.2	20.269	20.8752	19.9402	20.0476	20.4104	19.9506	20.3616	13.4768	20.7443	20.1899	0.352878	228	0.561819	0.569036	-0.100293	0
Potri.008G051600.1	23.7783	23.583	23.0812	23.372	23.5916	23.0976	23.9407	23.7083	22.0008	22.9057	0.359332	229	0.569595	0.569595	-0.0217068	0
Poptr_0582821	23.4875	22.9511	23.4381	23.5297	23.4118	23.1238	23.2805	23.1613	22.7219	23.6563	0.36767	230	0.580279	0.580279	-0.0108389	0
Potri.012G142500.1	21.1992	21.3432	13.4768	21.6301	20.9179	21.1603	21.2444	21.5935	21.1493	20.891	0.368355	231	0.578844	0.580279	0.105408	0
Potri.015G095500.1	24.2945	24.3364	24.1473	24.8474	24.2023	23.8944	24.3145	24.7029	24.0239	23.9972	0.380154	232	0.59481	0.59481	-0.0106392	0
Poptr_0826237	23.1285	22.4201	22.2256	23.3513	23.3472	13.4768	23.8182	22.7888	22.6262	22.832	0.382786	233	0.596358	0.596358	-0.117185	0
Potri.T067300.1	25.0197	24.5264	24.4533	24.961	25.3775	25.5064	22.6238	24.2458	24.3619	25.1763	0.385822	234	0.598519	0.598519	-0.0283993	0
Potri.017G078900.1	22.84	22.9276	22.815	23.1736	22.9516	22.8325	22.41	23.0132	22.4906	23.2132	0.391226	235	0.604319	0.604319	-0.00944154	0
Poptr_0728585	22.7845	22.9359	23.0587	23.0374	22.544	23.0189	22.251	23.6601	23.2795	23.279	0.399738	236	0.614851	0.614851	0.0141604	0
Potri.003G066600.1	23.7307	24.7417	24.2697	24.5449	22.3528	24.6534	24.1857	24.1177	24.1653	24.4179	0.413464	237	0.63328	0.63328	0.0227355	0
Potri.009G131200.1	22.1903	22.1205	22.1316	22.3774	21.9588	21.4764	22.3726	22.5402	21.1863	22.0505	0.414113	238	0.63161	0.63328	-0.015089	0
Poptr_0708460	20.3469	20.1316	20.214	13.4768	13.4768	20.9441	13.4768	21.3194	20.3072	20.8905	0.427712	239	0.649621	0.649621	0.145372	0
Potri.004G142800.1	21.0347	21.4932	21.025	21.8398	21.2616	21.1101	21.7857	21.5239	13.4768	21.9301	0.427927	240	0.647239	0.649621	-0.0954474	0
Potri.017G085500.1	22.6959	22.8568	22.5933	22.6331	22.7665	23.0421	23.2823	23.263	22.5859	13.4768	0.434188	241	0.653984	0.653984	-0.103977	0
Poptr_0584982	24.0637	23.9292	24.1364	23.5718	23.9457	24.4971	13.4768	24.4667	24.5274	23.8119	0.438686	242	0.658029	0.658029	-0.111085	0
Poptr_1081399	22.8552	13.4768	23.0294	23.0268	13.4768	13.4768	13.4768	13.4768	21.9761	21.0441	0.439169	243	0.656043	0.658029	-0.200081	0
Potri.004G052400.2	21.0927	13.4768	21.172	21.185	13.4768	21.9936	21.7936	13.4768	21.769	21.5758	0.43953	244	0.653892	0.658029	0.154308	0
Poptr_0564333	22.3011	22.4538	23.4372	20.8222	22.7252	22.6249	21.4214	20.9074	22.0579	22.5584	0.446227	245	0.661145	0.661145	-0.0282854	0
Poptr_0707174	13.4768	13.4768	17.838	13.4768	14.9701	17.8326	13.4768	13.4768	16.4896	16.9311	0.447467	246	0.660286	0.661145	0.0946952	0
Poptr_0740544	21.3446	13.4768	21.9509	22.4546	22.6214	21.7021	21.8451	21.3949	21.9845	21.7438	0.45561	247	0.66958	0.66958	0.0935367	0
Potri.010G088000.1	25.0444	24.9261	24.9241	25.3498	25.1083	25.2368	25.204	25.5392	24.7717	25.17	0.455891	248	0.667291	0.66958	0.0065341	0
Poptr_0827793	23.2029	23.1279	22.8647	22.912	22.8187	21.728	22.8934	23.1419	23.1077	22.9913	0.462042	249	0.673579	0.673579	-0.0134184	0
Potri.017G109500.2	23.2029	23.1279	22.8647	22.912	22.8187	21.728	22.8934	23.1419	23.1077	22.9913	0.462042	250	0.670885	0.673579	-0.0134184	0
Potri.015G125100.1	22.7983	23.3772	22.5758	22.6611	23.4671	23.6674	23.2203	23.0219	22.3409	23.8911	0.464061	251	0.671133	0.673579	0.0157624	0
Potri.009G132000.1	28.0171	28.1341	28.5657	27.9245	28.1986	28.3523	25.0393	28.5689	28.1523	28.1678	0.465324	252	0.670288	0.673579	-0.0264571	0
Potri.018G003100.1	19.6318	19.9421	20.3572	20.2989	20.2968	18.6908	19.9188	20.4142	20.077	20.1684	0.470755	253	0.675431	0.675431	-0.0181628	0
Potri.009G098000.1	23.0842	22.8543	22.7504	23.0862	22.786	22.9957	22.6305	23.1032	22.0991	22.9851	0.471544	254	0.673899	0.675431	-0.00944434	0
Potri.008G212400.1	25.5693	26.2997	23.6962	24.8787	25.6687	26.2885	26.0452	25.2512	23.9047	19.9403	0.473423	255	0.673931	0.675431	-0.0545874	0
Poptr_0575095	13.4768	20.6696	20.4901	13.4768	20.5775	19.5126	20.3398	13.4768	22.1938	22.0233	0.47401	256	0.672132	0.675431	0.137302	0
Potri.004G071900.1	23.3924	23.0538	21.7162	24.4428	23.254	23.7204	23.78	24.2658	22.5836	23.4421	0.475955	257	0.672264	0.675431	0.023868	0
Potri.009G158400.1	17.6344	18.2147	18.2845	13.4768	18.3173	17.7073	17.9045	18.1645	17.452	18.2057	0.479807	258	0.675077	0.675431	0.0576969	0
Potri.008G203200.1	19.7292	13.4768	21.328	13.4768	20.2206	20.7873	13.4768	19.843	21.4804	21.0751	0.479946	259	0.672666	0.675431	0.131667	0
Potri.004G123700.3	24.1785	25.0022	25.236	24.832	25.1009	24.4264	25.0693	24.1403	24.8542	24.9268	0.482504	260	0.67365	0.675431	-0.0108596	0
Potri.015G037000.1	25.9505	25.871	25.7648	25.8065	25.7421	25.8861	25.8815	26.132	25.713	25.8111	0.485373	261	0.675059	0.675431	0.00322361	0
Potri.004G235200.1	13.4768	13.4768	20.8171	19.8021	13.4768	20.5667	13.4768	21.2447	13.4768	21.4644	0.486319	262	0.673793	0.675431	0.15479	0
Potri.005G127500.1	13.4768	20.2153	20.511	20.3866	13.4768	20.332	20.3306	21.2753	13.4768	20.6788	0.490858	263	0.677496	0.677496	0.125847	0
Potri.006G160500.2	21.0269	21.7011	22.0426	22.5005	21.669	20.8529	22.3343	21.7201	20.802	21.8736	0.500688	264	0.688445	0.688445	-0.0180842	0
Potri.003G200700.1	22.2004	20.9491	22.7412	13.4768	22.1495	21.1809	21.9652	13.4768	22.1295	13.4768	0.506605	265	0.693953	0.693953	-0.138428	0
Potri.010G236500.1	25.3727	25.7707	25.6264	25.9932	25.6921	25.5421	26.1564	25.9685	24.3599	25.3092	0.517552	266	0.706283	0.706283	-0.0126228	0
Potri.005G037000.1	20.23	21.8451	13.4768	13.4768	21.6667	21.485	13.4768	13.4768	13.4768	19.9009	0.517733	267	0.703884	0.706283	-0.14864	0
Potri.005G171500.1	22.6957	22.892	22.2781	22.6539	22.3565	22.398	22.5632	22.8113	21.6182	22.6799	0.519001	268	0.702976	0.706283	-0.0103356	0
Poptr_1113734	13.4768	18.389	19.6052	17.6905	13.4768	13.4768	18.5314	19.2407	18.2609	18.5981	0.527616	269	0.711988	0.711988	0.0924605	0
Poptr_0736443	19.3466	21.3653	21.4736	13.4768	20.4816	20.549	19.8753	19.6456	20.6805	20.2552	0.535182	270	0.719522	0.719522	0.0711675	0
Potri.001G036700.1	20.7452	13.4768	20.9991	20.2175	20.1066	13.4768	13.4768	21.6343	19.5183	20.2	0.537234	271	0.719616	0.719616	-0.113666	0
Potri.002G155600.1	22.3647	22.6589	22.3648	22.6642	22.0475	21.414	22.4993	23.1865	22.1384	21.8454	0.545093	272	0.727459	0.727459	-0.0131415	0
Potri.T153000.1	21.6159	13.4768	21.7903	22.6394	21.9996	21.6451	21.6081	21.7365	20.688	21.2868	0.545945	273	0.725926	0.727459	0.0753388	0
Potri.012G034300.1	22.5377	23.27	22.629	22.5427	22.9238	22.5677	22.1494	23.0558	22.4457	22.994	0.549976	274	0.728617	0.728617	-0.00877687	0
Potri.008G182000.1	13.4768	22.0471	21.1121	13.4768	21.17	13.4768	20.5142	21.8366	13.4768	13.4768	0.550267	275	0.726352	0.728617	-0.141039	0
Potri.003G190800.2	13.4768	21.9532	21.8831	21.4188	20.6711	21.0643	21.4538	13.4768	21.9973	13.4768	0.551143	276	0.724873	0.728617	-0.120005	0
Potri.001G050000.2	20.6567	21.1807	13.4768	13.4768	21.7259	13.4768	20.9592	21.0195	13.4768	13.4768	0.556479	277	0.729248	0.729248	-0.135385	0
Poptr_0762348	20.4874	20.3042	21.3831	19.3508	20.74	19.2472	20.8867	21.2085	22.4977	13.4768	0.557689	278	0.728206	0.729248	-0.0715566	0
Potri.T102700.1	23.1401	23.0616	23.179	23.4517	23.0442	23.1326	23.438	23.6536	22.761	23.4123	0.557972	279	0.725963	0.729248	0.00647084	0
Poptr_0780486	21.3273	21.2541	21.2151	21.1622	13.4768	13.4768	21.2423	13.4768	21.9687	20.7136	0.558512	280	0.724071	0.729248	-0.115245	0
Potri.003G033200.1	18.9287	13.4768	18.9166	13.4768	13.4768	18.7362	13.4768	19.6332	13.4768	18.6762	0.565572	281	0.730614	0.730614	0.10181	0
Poptr_0791944	19.8627	19.6719	19.4613	20.1965	20.2701	19.1533	19.5796	20.4077	20.2455	19.1615	0.566291	282	0.728949	0.730614	-0.013332	0
Potri.006G219900.2	20.3864	21.3107	13.4768	13.4768	20.0727	20.3602	13.4768	19.6816	20.2113	21.7168	0.570178	283	0.731359	0.731359	0.105381	0
Potri.016G041200.1	21.4794	20.4238	20.9142	13.4768	13.4768	20.232	20.9023	13.4768	20.3024	21.8583	0.570857	284	0.729652	0.731359	0.108334	0
Potri.012G144700.1	13.4768	20.6675	13.4768	21.1294	20.4081	20.354	13.4768	21.0634	13.4768	13.4768	0.576987	285	0.734899	0.734899	-0.12343	0
Poptr_0722702	13.4768	21.5312	20.5803	21.0245	21.584	21.1293	21.8733	21.1262	13.4768	13.4768	0.582493	286	0.739318	0.739318	-0.108502	0
Poptr_0580574	13.4768	21.2399	13.4768	21.5751	20.9813	13.4768	21.0484	21.0799	20.8601	21.0944	0.591179	287	0.747728	0.747728	0.104388	0
Poptr_0592757	19.606	19.1386	13.4768	18.2155	19.0584	13.4768	13.4768	19.6485	18.2422	19.6311	0.594766	288	0.749654	0.749654	-0.0832811	0
Potri.010G141700.2	21.029	13.4768	13.4768	22.5408	13.4768	21.3178	13.4768	21.446	13.4768	21.8542	0.609285	289	0.765295	0.765295	0.124506	0
Potri.004G200500.1	13.4768	20.871	13.4768	20.7232	21.0332	13.4768	20.9752	13.4768	21.2772	13.4768	0.611125	290	0.76496	0.765295	-0.115605	0
Potri.002G262900.1	22.3004	22.0899	21.7055	21.8468	22.2436	21.7147	21.0439	22.4124	21.9432	22.3493	0.611326	291	0.762582	0.765295	-0.00949226	0
Potri.004G042200.1	21.6681	21.9178	22.1836	21.8667	22.3415	22.1784	22.2359	21.8832	21.267	21.8715	0.618692	292	0.769127	0.769127	-0.00712482	0
Poptr_0792139	22.6731	22.8456	22.0764	21.9049	23.2711	22.5923	23.0579	22.9192	22.5287	22.3819	0.627742	293	0.777715	0.777715	0.00903869	0
Poptr_0904914	13.4768	21.9935	21.1728	20.6761	13.4768	22.0101	13.4768	21.395	13.4768	13.4768	0.630879	294	0.778943	0.778943	-0.115067	0
Poptr_0825400	23.531	23.6372	22.9886	23.4415	23.2817	23.6384	23.0077	22.898	23.7209	23.1074	0.631261	295	0.776772	0.778943	-0.0062792	0
Potri.001G104500.2	20.8443	13.4768	20.2099	20.4189	19.4591	20.7779	13.4768	21.0076	13.4768	20.1884	0.636706	296	0.780826	0.780826	-0.086295	0
Potri.001G334300.1	24.1697	24.3877	24.1209	22.9718	24.0279	23.824	24.1967	23.9	24.5917	23.854	0.645026	297	0.788365	0.788365	0.00827496	0
Potri.015G057400.1	21.4832	23.0806	24.5393	13.4768	23.6713	20.2359	21.8546	13.4768	23.1933	21.2461	0.647529	298	0.788768	0.788768	-0.0873852	0
Potri.014G017900.1	22.093	22.3245	22.0088	22.7542	22.2416	22.2481	22.4286	22.3294	21.5739	22.3603	0.647901	299	0.786582	0.788768	-0.00625146	0
Potri.001G310900.1	22.2842	22.7055	22.5267	22.1949	22.8712	22.3702	21.9762	22.908	23.1064	22.7867	0.649113	300	0.785427	0.788768	0.00722012	0
Potri.001G355700.1	13.4768	18.5749	13.4768	18.3153	18.993	20.0341	19.6832	13.4768	21.0932	13.4768	0.652001	301	0.7863	0.788768	0.0833591	0
Poptr_0284921	21.1079	13.4768	13.4768	13.4768	22.2846	13.4768	20.6734	21.5004	21.004	13.4768	0.658434	302	0.791429	0.791429	0.104684	0
Potri.017G036600.1	21.3424	21.6245	21.4499	22.0447	13.4768	20.0578	20.5063	21.1315	20.9141	21.0999	0.658751	303	0.789197	0.791429	0.0534389	0
Poptr_0582787	23.8712	24.1177	23.5172	22.7753	23.6773	23.6279	23.9148	24.2693	22.3311	22.8505	0.659132	304	0.787055	0.791429	-0.0118507	0
Poptr_0931343	20.6138	13.4768	13.4768	19.7205	21.409	20.4142	13.4768	21.9559	13.4768	13.4768	0.661352	305	0.787118	0.791429	-0.0992448	0
Potri.005G226400.2	22.0145	22.5175	22.9458	21.1936	22.4465	22.8962	21.7641	22.8912	22.1405	22.2597	0.664299	306	0.788041	0.791429	0.010786	0
Potri.015G039800.1	13.4768	16.9329	16.4265	17.9473	13.4768	16.793	16.6956	17.0198	13.4768	16.8462	0.664378	307	0.785567	0.791429	0.0466346	0
Potri.004G101500.1	21.944	22.5082	23.1998	22.0748	22.3529	22.4228	22.475	22.2707	22.7919	22.6366	0.674479	308	0.794921	0.794921	0.00664388	0
Poptr_1085849	20.6051	21.7021	20.5539	21.8982	21.593	21.7089	20.8876	22.0768	20.7222	21.806	0.676277	309	0.794461	0.794921	0.0114728	0
Potri.015G092900.1	20.105	20.0092	13.4768	13.4768	20.0941	20.9507	13.4768	13.4768	13.4768	20.5683	0.67638	310	0.792019	0.794921	-0.0889646	0
Potri.019G124400.1	26.8246	26.791	21.1238	20.5789	13.4768	20.1501	22.3318	21.1083	25.088	13.4768	0.682254	311	0.796329	0.796329	-0.0908545	0
Potri.010G065100.1	18.0779	18.1751	17.8901	13.4768	18.4634	18.9585	18.7918	19.4078	18.3991	13.4768	0.69318	312	0.806489	0.806489	0.048624	0
Poptr_1087179	23.3911	23.2474	23.4445	22.8759	23.0801	23.44	22.8097	23.028	23.222	23.2352	0.694159	313	0.805047	0.806489	-0.003785	0
Potri.016G140700.1	23.2111	23.4976	23.3615	23.4574	23.4254	23.2988	22.9631	23.7519	23.2422	23.4214	0.699597	314	0.808769	0.808769	-0.00340368	0
Poptr_0579306	13.4768	22.2512	22.8108	22.2099	22.2835	23.5405	13.4768	13.4768	23.1354	23.5952	0.710731	315	0.819033	0.819033	-0.0836984	0
Potri.008G183500.2	13.4768	16.6653	13.4768	17.1002	13.4768	15.9369	16.6643	16.7481	13.4768	13.4768	0.716138	316	0.822652	0.822652	0.0403993	0
Poptr_0651278	22.1337	22.5054	22.6089	22.8393	22.6169	22.3794	22.6635	23.4272	22.3293	22.3493	0.718719	317	0.823012	0.823012	0.00567905	0
Potri.003G055200.1	21.4582	22.087	21.4493	21.4167	13.4768	21.6831	20.3745	20.222	13.4768	20.138	0.724023	318	0.82648	0.82648	-0.0588618	0
Potri.009G080200.1	13.4768	20.7527	21.9842	23.6029	22.681	22.2621	24.1341	23.6126	13.4768	13.4768	0.724937	319	0.824929	0.82648	-0.0800928	0
Potri.013G070300.1	22.3927	22.0157	22.2483	22.2904	22.0965	22.6943	22.577	22.1564	21.7582	22.1768	0.732379	320	0.830793	0.830793	0.00414058	0
Potri.004G232400.1	21.2379	21.7079	22.4241	13.4768	21.1415	13.4768	22.6444	23.0704	22.5118	22.6535	0.733393	321	0.829351	0.830793	0.0616958	0
Potri.001G340200.1	19.1994	13.4768	21.862	21.843	19.5708	22.7594	20.9233	13.4768	21.068	13.4768	0.745567	322	0.8405	0.8405	-0.0653233	0
Potri.017G121700.1	21.2813	22.2604	22.6592	22.5008	22.7753	21.2162	22.3229	22.9509	22.3421	21.9978	0.74833	323	0.841003	0.841003	-0.00839849	0
Potri.T103300.1	25.9997	25.8769	24.8947	26.0257	25.818	25.4999	26.0371	25.6866	25.5329	25.4878	0.759986	324	0.851466	0.851466	-0.00416556	0
Potri.005G032400.1	23.3048	23.2929	22.8611	23.65	23.4119	22.7353	23.949	23.7061	23.7685	22.814	0.76041	325	0.849319	0.851466	0.00558946	0
Potri.008G212300.1	23.459	24.2911	23.5046	23.9021	23.0959	23.7969	24.7754	24.6523	24.075	21.8384	0.762938	326	0.849529	0.851466	0.0107606	0
Poptr_0825509	24.0291	23.77	24.0984	24.1174	24.2378	23.7005	23.6002	23.7885	24.1079	24.7282	0.772144	327	0.857151	0.857151	-0.00393433	0
Poptr_0581118	13.4768	24.9776	13.4768	25.0301	13.4768	21.6123	13.4768	24.0759	23.2289	13.4768	0.775293	328	0.858023	0.858023	0.0841591	0
Potri.016G060700.1	21.6607	13.4768	23.1697	21.9687	23.0332	13.4768	20.4115	22.0581	21.7605	22.0079	0.776911	329	0.8572	0.858023	-0.051088	0
Potri.014G140400.1	17.0832	17.5548	17.2827	17.1596	17.5556	17.6591	19.6662	13.4768	16.7007	17.6728	0.781265	330	0.859391	0.859391	-0.0245256	0
Potri.009G054600.1	13.4768	20.9717	19.8908	21.1319	20.1222	13.4768	22.1495	21.8096	21.1342	13.4768	0.781753	331	0.857331	0.859391	-0.0545407	0
Potri.019G079500.1	24.8238	25.076	24.6226	25.2154	24.8184	24.9742	24.4244	25.4843	24.3172	25.0329	0.793009	332	0.867056	0.867056	-0.00374868	0
Potri.011G025700.1	22.3574	23.0559	23.4025	23.0167	23.2311	22.104	23.2249	23.5177	23.0399	22.7815	0.797482	333	0.869328	0.869328	-0.00496975	0
Potri.006G210600.1	22.2337	13.4768	21.4509	22.3718	22.4632	21.6141	13.4768	22.041	20.9692	20.8222	0.80099	334	0.870537	0.870537	-0.0441343	0
Potri.017G101100.2	24.0172	24.4432	24.2659	23.7482	24.1132	24.1784	24.2087	23.5874	24.6334	23.697	0.806205	335	0.87359	0.87359	-0.00338673	0
Poptr_1109864	22.973	23.3821	22.9936	23.4019	13.4768	22.541	13.4768	22.6367	21.819	22.5168	0.812463	336	0.87775	0.87775	-0.0446488	0
Potri.015G001900.1	26.2915	25.639	26.224	26.5351	25.5035	25.7705	25.9841	26.4577	25.7273	25.9871	0.827981	337	0.891861	0.891861	-0.00295551	0
Potri.005G127000.1	19.7049	20.4083	19.8321	21.1448	20.7912	19.988	20.1202	21.0101	20.2326	20.2031	0.847014	338	0.909663	0.909663	-0.00464232	0
Potri.005G184900.1	13.4768	13.4768	22.1402	21.7928	22.1141	21.6504	13.4768	20.4519	13.4768	21.4556	0.864539	339	0.925745	0.925745	-0.0391403	0
Potri.003G067000.1	13.4768	13.4768	21.4275	20.8773	21.1657	20.5758	19.8264	13.4768	13.4768	20.8601	0.866446	340	0.925059	0.925745	-0.0356704	0
Potri.009G153600.1	13.4768	17.7721	18.6254	17.941	18.109	17.75	18.0702	13.4768	19.1464	18.6612	0.868614	341	0.924654	0.925745	0.0196823	0
Potri.009G121400.2	23.5871	23.5717	23.8579	23.1946	24.3196	25.106	22.57	23.6884	22.6348	24.9945	0.876981	342	0.930831	0.930831	0.00562237	0
Potri.013G051200.2	20.8378	20.7042	13.4768	13.4768	20.6531	13.4768	21.5128	13.4768	21.3192	21.4483	0.878243	343	0.929453	0.930831	0.0333562	0
Poptr_0646132	21.6421	23.5514	20.9596	23.827	13.4768	13.4768	22.8356	21.5558	22.2237	21.3969	0.881347	344	0.930027	0.930831	-0.0277107	0
Potri.014G083300.1	22.2681	22.343	21.8878	21.326	21.7977	21.494	22.1273	21.7164	22.2826	22.1727	0.889232	345	0.935627	0.935627	0.00223969	0
Poptr_0742055	13.4768	20.9116	13.4768	13.4768	20.9946	13.4768	18.4422	18.8026	19.437	13.4768	0.911605	346	0.956395	0.956395	0.0225798	0
Potri.010G175700.1	13.4768	21.5212	20.7657	21.5381	21.6866	13.4768	20.8969	21.6049	22.0598	22.1744	0.91765	347	0.959962	0.959962	0.0177371	0
Poptr_0814406	21.9074	21.9863	22.1738	22.0258	20.9298	21.3831	22.2495	21.9685	21.7244	21.8355	0.919494	348	0.959127	0.959962	0.00182491	0
Poptr_0553425	13.4768	19.8093	13.4768	20.4022	21.1823	13.4768	13.4768	19.9823	19.9767	20.3599	0.929962	349	0.967267	0.967267	-0.0176618	0
Potri.009G169300.1	23.8195	24.6495	24.5855	24.7866	24.5151	25.1911	24.4154	23.9815	23.8355	24.8168	0.941209	350	0.976168	0.976168	-0.00136629	0
Potri.003G173900.1	18.1784	21.4861	21.4839	20.4896	20.9245	19.7228	20.9534	21.1337	20.6712	20.3139	0.945729	351	0.978062	0.978062	0.00326705	0
Potri.015G070100.1	20.6374	13.4768	20.2259	20.8409	13.4768	19.849	20.9564	20.1109	13.4768	13.4768	0.949692	352	0.97937	0.97937	-0.0128773	0
Poptr_0201272	21.4136	13.4768	13.4768	21.4576	20.4631	13.4768	20.376	21.5717	13.4768	20.6141	0.954318	353	0.981353	0.981353	-0.0123979	0
Potri.003G217800.2	20.0887	13.4768	20.8982	21.1933	20.7398	19.5991	20.1121	21.6563	13.4768	22.0927	0.960783	354	0.985209	0.985209	0.00806252	0
Potri.013G092600.1	23.039	23.0724	13.4768	21.7359	23.6526	23.298	21.9533	22.2152	23.3642	13.4768	0.961223	355	0.982884	0.985209	-0.0092265	0
Potri.004G208900.1	13.4768	20.2381	21.3658	22.3118	21.4791	13.4768	21.3578	20.928	21.2123	21.3424	0.961627	356	0.980535	0.985209	-0.0081092	0
Poptr_0720147	21.9775	22.8309	23.1608	13.4768	13.4768	13.4768	23.3358	22.8013	13.4768	22.52	0.967052	357	0.983305	0.985209	0.0104173	0
Potri.018G017600.1	20.2013	13.4768	21.1574	21.6783	13.4768	21.0723	13.4768	20.8098	13.4768	20.7651	0.976801	358	0.990443	0.990443	-0.00626454	0
Potri.010G162900.1	20.0124	19.9428	20.6685	20.474	19.8001	20.373	20.0349	21.0212	19.8515	19.5755	0.978417	359	0.989319	0.990443	-0.000597507	0
Potri.008G100800.1	20.267	13.4768	13.4768	21.3444	23.2716	23.5884	13.4768	20.8252	20.7332	13.4768	0.986047	360	0.994264	0.994264	0.00413873	0
Poptr_0676434	21.6549	21.1671	21.0334	21.2199	20.6371	21.186	21.4933	21.2666	21.6647	20.0752	0.987237	361	0.992707	0.994264	-0.000363949	0
Potri.007G070700.9	13.4768	24.1237	23.978	13.4768	23.9565	13.4768	13.4768	24.1599	24.0552	24.0974	0.989274	362	0.992007	0.994264	0.00370031	0
Potri.018G070700.2	22.8973	22.8075	22.9378	22.6627	13.4768	13.4768	23.5362	23.1044	22.3077	22.473	0.993248	363	0.993248	0.994264	0.0015967	0

## Sheet: NMDS_Leaf
Tissue	P_Level	Sample_ID	Poptr_0195499	Poptr_0202265	Poptr_0205434	Poptr_0209290	Poptr_0260361	Poptr_0265187	Poptr_0265251	Poptr_0267507	Poptr_0271209	Poptr_0273202	Poptr_0273366	Poptr_0276757	Poptr_0281171	Poptr_0291991	Poptr_0412704	Poptr_0419417	Poptr_0549228	Poptr_0551400	Poptr_0562644	Poptr_0571680	Poptr_0572611	Poptr_0574507	Poptr_0576600	Poptr_0582121	Poptr_0584001	Poptr_0588640	Poptr_0589574	Poptr_0590850	Poptr_0596203	Poptr_0667246	Poptr_0672328	Poptr_0672818	Poptr_0675702	Poptr_0676434	Poptr_0679498	Poptr_0710069	Poptr_0711004	Poptr_0727847	Poptr_0728585	Poptr_0728978	Poptr_0735049	Poptr_0748225	Poptr_0748952	Poptr_0756111	Poptr_0761599	Poptr_0775711	Poptr_0787490
Leaf	High	JCUMM_Pi_leaf_100_8A	22.2751	22.8187	20.8989		23.4612	20.6906	22.9324		20.1129	26.9652		20.0666	21.5185	29.2675	21.7975	19.0398	20.7096	20.0649	25.4922	17.0816	21.5562	22.3853	20.865	23.557	28.3376	24.1991	23.9648	23.9259	25.2807	18.2457	21.7264	21.5794	21.9723	20.2363		24.2825		22.4362	22.1267	25.1054	19.8934	23.2889	21.72	23.5789	21.6719	23.5896	17.0791
Leaf	High	JCUMM_Pi_leaf_100_8B	22.8937	22.8672	19.8185		21.4425	20.6667	22.6012		21.7905	26.8231	20.9968	20.8579	20.5679	29.3146	21.8993	19.855	21.2785		24.9604	16.8534	19.4343		20.9998	23.4844	28.4323	24.2664	23.8696	24.3129	25.1888		21.0234	21.6865		19.6079		24.2538		21.6561	20.6424	24.9656	22.0983	23.2228	21.7199	24.288	21.2111	22.2679
Leaf	High	JCUMM_Pi_leaf_100_8C	20.5	23.5366	20.3573	20.5055	24.4768	20.5261		22.5878	23.589	27.0049	22.7426	18.9468	21.1744	28.5748	22.5389	20.2896			24.6251			22.8456	21.3852	23.2863	28.0586	25.081	23.8004	24.2734	24.3951		20.4597	20.0763			18.0994	24.2528		21.9378	20.235	24.4933		22.9767	21.1888	24.404	20.8624	23.7287	17.4807
Leaf	High	JCUMM_Pi_leaf_100_8D	23.0491	23.1323	20.8104		23.8282	21.0357		23.0202	20.7906	27.0532	21.8535	22.3013	21.5131	29.3711	21.745		21.8874	20.261	25.2296		19.3115	22.3591	21.3635	23.0594	28.5318	24.5653	23.758	24.4759	24.8394	19.3536	20.5445	20.9253	21.8304	19.7715		24.7246		22.404		25.5401	21.8689	23.5259	22.1125	24.1935	20.7239	23.7423	19.3244
Leaf	High	JCUMM_Pi_leaf_100_8E	22.6718	23.4002	20.2909	20.1705	24.7647	20.7143	23.0081	22.7645	22.7065	27.1979	22.8383	19.9954	21.3263	28.8992	22.3112	20.2242	21.3978	20.5901	24.844	16.6396	19.0263	22.9413	21.2898	23.6012	28.761	25.4591	23.77	24.6154	24.9004	19.1323	19.7566	21.2511	21.6448	19.7906		24.7001		22.3437	20.9538	24.8767	21.3385	23.891	22.0862	24.017	21.5334	23.8337	17.3966
Leaf	Low	JCUMM_Pi_leaf_5_4A	22.2414	22.3907	19.1763	22.7705	21.8463	19.9332		23.2871	23.0788	26.6777	22.4841	20.1342	20.0039	29.4451		19.26		22.0635	23.8832					22.8234	28.0253	24.6872	24.2394	24.2257	23.5955					18.8149		23.4656	19.9865	21.6239	19.5416	22.0164	20.6115	23.0949	21.5808	23.2997	21.0317	23.0194	17.3068
Leaf	Low	JCUMM_Pi_leaf_5_4B	20.8147	22.5815	21.0261	23.1576	24.4982	19.0227	21.5273	23.5261	21.946	27.2526	24.1071	20.6967		30.6433	22.1211	19.8878	22.8337	22.4194	23.7701			21.9901	20.8719	22.6425	28.7207	25.8068	24.3304	24.6402	24.0223	19.2622		21.416	23.891	18.5884	20.9863	23.3446	20.1203	21.5358		22.3008		23.6219	22.3531	20.6275	20.8469	24.7207	16.3053
Leaf	Low	JCUMM_Pi_leaf_5_4C	21.6009	22.8643	19.844	23.2738	23.7944	19.9198	22.4249	24.64	22.8316	27.0915	23.3412	19.6642	20.9905	29.6654	22.3725	20.4273		21.7762	24.0758	16.706		21.4975	20.9169	23.2818	28.4217	25.4385	24.0976	24.1956	23.8322		20.5521		23.4957	18.5443	20.3306	24.8708	20.0039	21.2799	21.0435	21.8887		23.2907	21.9092	22.1194		24.3654	18.3336
Leaf	Low	JCUMM_Pi_leaf_5_4D	21.7665	22.6991	20.0302	23.1178	24.7348	19.1945		24.6077	22.5741	27.2563	23.2221		20.8098	30.2742	21.4141			22.5468	24.2245		19.8891	22.0131	20.7508	22.7677	28.9535	25.2411	24.2757	24.7244	24.2123	19.0733		21.334	23.5074	18.3841	20.7588	24.8157	18.4699	22.3786	20.8582	22.7018		23.719	21.7995	23.6536		25.351	18.4607
Leaf	Low	JCUMM_Pi_leaf_5_4E	22.2464	23.5611	20.4501	22.9585		20.097	21.1361	24.5585	22.8843	26.8528	20.5574	21.2721	20.8719	29.3314	21.664	20.324	19.4013	22.8052	23.7202	16.7481		21.3856	21.0099	22.0942	28.1934	24.0621	24.2281	23.9176	23.394	18.7769		20.0731	22.8451		18.5982	24.1114	20.1473	22.1325	20.999	23.1134		23.0928	20.571		20.4607	25.0544	18.4336
PERMANOVA:
Vectors:	NMDS1	NMDS2	r2	Pr(>r)	Sign(*)	Annotation_Phytozome_v3.0
Potri.016G126600.1	-0.27664	-0.96097	0.0641	0.79
Potri.004G071900.1	-0.94163	-0.33665	0.0655	0.792
Poptr_0202265	-0.83039	-0.55719	0.1625	0.542
Potri.018G088000.1	-0.30795	0.9514	0.1786	0.495
Poptr_0710069	-0.95054	0.3106	0.219	0.425
Poptr_0727847	-0.9997	0.02455	0.2464	0.353
Potri.004G090400.2	-0.93578	-0.35257	0.2619	0.329
Poptr_0832036	0.28712	-0.95789	0.2762	0.315
Potri.018G058200.3	-0.09461	-0.99551	0.2833	0.314
Potri.016G140700.1	-0.98395	-0.17843	0.312	0.244
Poptr_0818792	0.02404	0.99971	0.3256	0.245
Potri.017G125100.1	-0.26117	0.96529	0.3314	0.233
Poptr_0775711	0.75316	0.65784	0.3591	0.2
Poptr_0205434	-0.30919	0.951	0.3756	0.18
Poptr_0584001	0.03659	0.99933	0.3765	0.199
Potri.002G106200.1	-0.32089	0.94712	0.3845	0.162
Poptr_0271209	0.86878	-0.4952	0.3908	0.172
Poptr_0195499	-0.5494	-0.83556	0.4126	0.119
Potri.001G191000.1	0.95999	-0.28002	0.4275	0.138
Poptr_0748225	-0.00798	0.99997	0.4286	0.138
Potri.002G249300.1	-0.26781	0.96347	0.4347	0.119
Poptr_0815839	-0.4573	0.88931	0.4711	0.125
Potri.015G029500.1	-0.24328	0.96996	0.489	0.099	.
Poptr_1087179	-0.70357	0.71062	0.4917	0.086	.
Potri.001G179100.1	-0.54185	-0.84048	0.4939	0.077	.
Potri.014G164000.1	0.62546	0.78026	0.5015	0.084	.
Potri.018G070700.2	-0.25983	0.96565	0.503	0.103
Poptr_0291991	0.66706	0.745	0.5142	0.082	.
Poptr_0590850	0.14917	0.98881	0.5285	0.071	.
Potri.009G081200.1	-0.38177	-0.92426	0.5336	0.059	.
Poptr_0582121	-0.80202	0.5973	0.5906	0.038	*
Poptr_0830227	-0.61504	-0.78849	0.6006	0.038	*
Potri.009G054700.1	0.99905	0.04368	0.6029	0.049	*
Poptr_0934373	-0.57387	0.81894	0.6078	0.029	*
Potri.003G015100.1	-0.30197	0.95332	0.6148	0.034	*
Poptr_0748952	-0.06176	0.99809	0.6342	0.028	*
Poptr_0827034	-0.60485	0.79634	0.659	0.027	*
Potri.013G161000.1	0.89009	0.45579	0.6611	0.019	*
Potri.002G157200.1	0.83007	-0.55766	0.6644	0.025	*
Potri.004G053400.2	-0.55481	-0.83198	0.6648	0.017	*
Potri.018G113400.1	0.11402	0.99348	0.6655	0.027	*
Potri.004G232400.1	-0.97436	-0.225	0.7044	0.012	*
Potri.019G124600.1	0.74136	-0.67111	0.7053	0.013	*
Poptr_0273202	0.05636	0.99841	0.7162	0.015	*
Potri.T100300.1	0.7411	0.6714	0.7167	0.01	**
Poptr_1109864	-0.7516	-0.65961	0.7302	0.012	*
Potri.001G017200.1	-0.8057	-0.59233	0.7809	0.005	**
Poptr_0589574	0.97093	-0.23936	0.7855	0.009	**
Potri.013G136600.1	-0.66064	0.7507	0.7945	0.004	**
Poptr_0795372	0.83112	0.5561	0.7978	0.006	**
Poptr_0265187	-0.8939	-0.44827	0.8405	0.003	**
Potri.002G198600.1	-0.69572	-0.71831	0.8429	0.001	***	Phosphoribosylformylglycinamidine cyclo-ligase / Phosphoribosylaminoimidazole synthetase
Poptr_0588640	0.28724	0.95786	0.8446	0.006	**
Potri.003G192800.1	-0.6175	0.78657	0.8488	0.001	***	PROLINE-RICH FAMILY PROTEIN
Poptr_0791575	-0.44898	0.89354	0.849	0.003	**
Poptr_0596203	-0.86728	0.49781	0.8605	0.003	**
Potri.008G045800.1	-0.97212	-0.23447	0.8627	0.001	***	39S RIBOSOMAL PROTEIN L10, MITOCHONDRIAL
Potri.002G040000.1	0.53291	0.84617	0.8694	0.003	**	Photosystem I psaA/psaB protein (PsaA_PsaB)
Potri.006G231800.1	-0.73083	-0.68256	0.8909	0.001	***	F17H15.1/F17H15.1-RELATED
Poptr_0728978	-0.99534	0.09648	0.8946	0.004	**
Potri.014G192600.1	-0.99795	-0.06407	0.9191	0.001	***	MITOCHONDRIAL IMPORT RECEPTOR SUBUNIT TOM22
Potri.005G063900.1	-0.99663	0.08206	0.9202	0.001	***	similar to SAL2 phosphatase; similar to phosphoadenylate 3'-nucleotidase
Potri.017G085500.1	-0.99507	0.09922	0.9323	0.001	***	KH DOMAIN CONTAINING RNA BINDING PROTEIN
Poptr_0562644	-0.96654	0.2565	0.944	0.001	***
Potri.013G144800.1	-0.99404	0.10902	0.9642	0.001	***	PPR repeat (PPR) // PPR repeat family (PPR_2)
[truncated: 102 more columns]

## Sheet: NMDS_Root
Tissue	P_Level	Sample_ID	Poptr_0201272	Poptr_0266661	Poptr_0271209	Poptr_0273202	Poptr_0284450	Poptr_0284921	Poptr_0548443	Poptr_0551400	Poptr_0553425	Poptr_0554891	Poptr_0558058	Poptr_0558579	Poptr_0559737	Poptr_0564181	Poptr_0564333	Poptr_0564885	Poptr_0565340	Poptr_0568380	Poptr_0569409	Poptr_0569832	Poptr_0571307	Poptr_0571935	Poptr_0572611	Poptr_0575095	Poptr_0579306	Poptr_0580574	Poptr_0581118	Poptr_0581841	Poptr_0582121	Poptr_0582787	Poptr_0582821	Poptr_0584982	Poptr_0585023	Poptr_0589509	Poptr_0589574	Poptr_0589611	Poptr_0590499	Poptr_0592757	Poptr_0593981	Poptr_0594095	Poptr_0596203	Poptr_0596826	Poptr_0596858	Poptr_0646132	Poptr_0649437	Poptr_0649767	Poptr_0651278
Root	High	JCUMM_Pi_leaf_100_8A	21.4136		23.8	27.1344		21.1079	23.6863	21.9484			18.8988	22.6446		22.4741	22.3011		23.9472	22.2049	18.3721	22.041	20.5706	20.4509	21.9376					21.0069		23.8712	23.4875	24.0637	23.5432		23.2169	23.9574	21.5077	19.606	23.2183	22.6558	24.6153		22.4973	21.6421	22.2107	23.9673	22.1337
Root	High	JCUMM_Pi_leaf_100_8B			23.9793	26.814	21.4693		22.1809	21.2852	19.8093	22.4563	20.2159	22.0883		24.054	22.4538		25.5118	22.0024	17.932	22.0906	20.5251	21.0245	22.6871	20.6696	22.2512	21.2399	24.9776	21.3504		24.1177	22.9511	23.9292	23.3744	22.0644	22.5955	23.8362	22.1802	19.1386		22.4704	24.5902	21.1789	22.466	23.5514	21.0624	24.2407	22.5054
Root	High	JCUMM_Pi_leaf_100_8C		20.9673	24.0379	26.5721				22.0029		21.4974	19.1338	21.4341	20.695	24.0527	23.4372	22.0154	24.3778	21.8966	17.3417	22.4345	19.5026	20.8636	23.0923	20.4901	22.8108				22.9457	23.5172	23.4381	24.1364	23.0021	20.967	24.087	23.8006	22.2062		22.2749	22.861	24.5707		20.9283	20.9596	22.6641	23.7828	22.6089
Root	High	JCUMM_Pi_leaf_100_8D	21.4576		23.508	27.048			22.7599		20.4022	21.8538	19.8327	21.9936	21.0647	23.9408	20.8222	22.8999	23.5596	21.5266	19.1728	21.9429	20.6112	20.785	21.4212		22.2099	21.5751	25.0301		19.756	22.7753	23.5297	23.5718	23.9166	22.3532	21.8353	23.7318	22.2396	18.2155	22.9451	22.7227	24.2381		22.1285	23.827	20.9438	23.6593	22.8393
Root	High	JCUMM_Pi_leaf_100_8E	20.4631		24.4883	27.0077		22.2846	22.2164	22.2147	21.1823	22.2119	19.1334	22.9299	19.7397	24.1378	22.7252		24.3223	21.3162	18.3969	22.1222	20.3972	20.0149	22.89	20.5775	22.2835	20.9813		20.8994		23.6773	23.4118	23.9457	23.4185	22.1506	23.5958	23.7562	23.7355	19.0584	23.1816	21.1311	24.5857		22.4104			23.8871	22.6169
Root	Low	JCUMM_Pi_leaf_5_4A		20.8043		26.2523	21.5103			24.4805				22.9229	19.8914	23.7952	22.6249	23.8258	23.0553	21.5317		22.7597		21.5362	21.5879	19.5126	23.5405		21.6123	21.9316	23.6398	23.6279	23.1238	24.4971	23.4012	23.9249	25.2542	23.2885	21.3735			21.9305	25.0468	22.4158	21.9136		22.8141	24.2522	22.3794
Root	Low	JCUMM_Pi_leaf_5_4B	20.376	19.982	21.7368	26.1383	22.2012	20.6734		23.021		21.9757	19.8355	23.0556	20.7621	24.4642	21.4214	20.3707	24.0255	22.0422		22.8807		21.8452	22.2646	20.3398		21.0484		22.0593	23.1108	23.9148	23.2805			20.953	24.7771	21.7509			22.2147		25.1259	22.3437	22.3378	22.8356	21.7733	23.9278	22.6635
Root	Low	JCUMM_Pi_leaf_5_4C	21.5717	21.7623		26.6175	22.5148	21.5004	20.9323	23.6757	19.9823			22.5497	20.2135	25.1658	20.9074	23.5007	24.0779			22.2331	19.0758	21.8608	20.539			21.0799	24.0759	21.6286	22.8963	24.2693	23.1613	24.4667		23.861	24.6551	22.7345	20.8632	19.6485			25.3161	22.9423	21.9272	21.5558	21.6394	23.9658	23.4272
Root	Low	JCUMM_Pi_leaf_5_4D		18.4132	23.2466	26.5762		21.004		23.351	19.9767			23.0869	20.3058	24.2403	22.0579	25.3518	23.9339	21.8411		22.3191		20.8891	22.2172	22.1938	23.1354	20.8601	23.2289	21.876	22.4922	22.3311	22.7219	24.5274	23.4234	23.5041	24.4969	23.485	19.3419	18.2422			24.9714	22.1561		22.2237	21.04	24.6065	22.3293
Root	Low	JCUMM_Pi_leaf_5_4E	20.6141	22.1827		26.4112	22.5686			24.2114	20.3599			22.845	19.9739	23.9205	22.5584		23.3679	21.7001		22.4312		21.8449	21.5975	22.0233	23.5952	21.0944		21.5431	22.7262	22.8505	23.6563	23.8119	23.2983	23.7445	24.6067	21.4146	21.4123	19.6311		21.6166	24.8506	22.1014	21.5121	21.3969	21.9822	24.3625	22.3493
PERMANOVA:
Vectors:	NMDS1	NMDS2	r2	Pr(>r)	Sign(*)	Annotation_Phytozome_v3.0
Potri.009G121400.2	-0.54967	0.83538	0.0047	0.984
Poptr_0676434	0.01497	-0.99989	0.0055	0.982
Potri.005G226400.2	0.92248	0.38604	0.0308	0.897
Potri.003G173900.1	0.78035	-0.62535	0.0399	0.873
Poptr_0827793	-0.61032	-0.79216	0.0418	0.918
Potri.017G109500.2	-0.61032	-0.79216	0.0418	0.918
Poptr_0814406	0.25211	-0.9677	0.0529	0.821
Potri.011G025700.1	0.11079	-0.99384	0.0593	0.794
Potri.017G121700.1	-0.0099	-0.99995	0.0597	0.786
Poptr_0728585	0.75401	-0.65686	0.0624	0.787
Potri.003G066600.1	0.94151	-0.33698	0.0811	0.741
Potri.013G070300.1	0.04697	-0.9989	0.0873	0.71
Potri.004G042200.1	-0.3148	-0.94916	0.0973	0.717
Potri.015G125100.1	0.53426	-0.84532	0.1005	0.691
Potri.012G034300.1	-0.35293	-0.93565	0.1205	0.648
Poptr_0565340	-0.90264	-0.4304	0.1233	0.644
Poptr_0791944	-0.34369	-0.93908	0.1335	0.61
Potri.009G145100.1	0.56447	-0.82545	0.1451	0.545
Poptr_0792139	0.41373	-0.9104	0.1531	0.58
Potri.014G083300.1	0.2808	0.95977	0.1602	0.53
Poptr_0582821	-0.82511	-0.56497	0.1852	0.505
Potri.013G069600.1	-0.70242	0.71176	0.1854	0.491
Potri.008G210200.1	-0.34918	-0.93706	0.1974	0.451
Poptr_0825509	-0.17973	0.98372	0.1975	0.46
Potri.008G212400.1	-0.33957	-0.94058	0.2045	0.463
Poptr_0825400	-0.27789	0.96061	0.2074	0.424
Potri.008G212300.1	0.21194	-0.97728	0.2217	0.431
Potri.013G144800.1	-0.44682	-0.89462	0.2221	0.404
Potri.016G140700.1	-0.2194	-0.97564	0.2519	0.351
Potri.015G082500.1	-0.60807	-0.79388	0.2531	0.364
Potri.013G114300.1	0.38416	-0.92327	0.2919	0.279
Poptr_1087179	-0.19466	0.98087	0.3118	0.256
Potri.005G127000.1	-0.08678	-0.99623	0.336	0.23
Potri.004G013200.7	0.90129	0.43322	0.3457	0.217
Potri.015G125400.1	1	0.00276	0.3485	0.22
Potri.013G028000.1	0.99848	-0.05515	0.3521	0.227
Potri.008G041100.1	0.92046	-0.39083	0.3592	0.225
Poptr_0705836	-0.96017	-0.27942	0.3635	0.23
Poptr_1085849	0.071	-0.99748	0.3746	0.171
Poptr_0794462	0.43144	-0.90214	0.3839	0.163
Potri.006G140400.1	-0.98217	-0.18799	0.3846	0.181
Poptr_0558579	0.98647	0.16396	0.3867	0.17
Potri.T103400.1	-0.85583	-0.51726	0.3957	0.176
Potri.001G030000.1	-0.46876	0.88333	0.4215	0.138
Potri.010G170400.1	0.49699	-0.86775	0.4261	0.157
Poptr_0564181	0.63965	-0.76866	0.428	0.131
Potri.003G157100.1	-0.68663	-0.72701	0.4324	0.122
Poptr_0582787	-0.11296	-0.9936	0.4351	0.135
Potri.004G101500.1	0.24711	0.96899	0.448	0.121
Potri.002G155600.1	-0.13211	-0.99124	0.4515	0.132
Potri.002G245600.1	-0.80252	-0.59662	0.482	0.101
Potri.002G198600.1	-0.95273	-0.30381	0.483	0.103
Potri.013G148500.1	0.45725	-0.88934	0.4943	0.105
Potri.006G116700.1	-0.6672	-0.74488	0.5186	0.08	.
Poptr_0564333	-0.18022	0.98363	0.5211	0.079	.
Potri.011G022300.1	0.91223	0.40968	0.5224	0.067	.
Potri.014G017900.1	-0.17548	-0.98448	0.5263	0.075	.
Poptr_0572611	-0.31486	0.94914	0.5264	0.06	.
Potri.010G069200.1	0.75207	-0.65908	0.528	0.072	.
Poptr_0569832	0.93408	0.35707	0.5289	0.085	.
Potri.002G148600.1	0.59945	-0.80042	0.5373	0.051	.
Potri.008G219000.1	-0.54391	-0.83914	0.5402	0.061	.
Potri.005G176700.1	0.55128	0.83432	0.5493	0.059	.
Poptr_0813903	-0.94553	0.32554	0.5507	0.06	.
Poptr_0833555	-0.372	-0.92823	0.5619	0.054	.
Poptr_0649767	0.58229	0.81298	0.579	0.047	*
Poptr_0819280	-0.30922	-0.95099	0.5823	0.049	*
Poptr_0830227	-0.70496	-0.70925	0.5875	0.039	*
Poptr_0651278	0.09678	-0.99531	0.5891	0.039	*
Potri.005G073000.1	-0.88886	0.45818	0.5978	0.05	*
Poptr_0668175	0.77513	-0.6318	0.6021	0.035	*
Poptr_0589611	-0.91854	0.39534	0.6029	0.035	*
Potri.004G071900.1	0.09917	-0.99507	0.6082	0.034	*
Potri.001G302000.3	-0.64116	-0.76741	0.6197	0.038	*
Potri.T102700.1	0.10535	-0.99444	0.6471	0.025	*
Potri.011G107400.2	-0.49338	-0.86981	0.6475	0.026	*
Potri.001G191000.1	-0.69962	0.71452	0.6501	0.024	*
Potri.005G171500.1	-0.18981	-0.98182	0.6654	0.024	*
Potri.002G257000.1	-0.50084	0.86554	0.6704	0.02	*
Potri.007G036500.1	-0.30137	-0.95351	0.6714	0.022	*
Potri.015G010400.1	-0.32918	0.94427	0.6715	0.021	*
Potri.015G095500.1	-0.24257	-0.97013	0.672	0.013	*
Potri.017G037900.1	-0.5879	0.80893	0.6788	0.011	*
Poptr_0589574	0.94983	0.31276	0.6829	0.017	*
Potri.013G147600.1	0.98693	-0.16115	0.7096	0.013	*
Potri.018G082900.2	0.9885	-0.15119	0.7152	0.016	*
Potri.003G004600.1	-0.99767	-0.06828	0.7153	0.016	*
Potri.019G077600.1	0.74773	0.664	0.7161	0.014	*
Poptr_0273202	-0.97832	-0.20712	0.7182	0.013	*
Potri.004G223000.1	-0.88561	-0.46444	0.7436	0.008	**
Potri.003G010200.1	-0.99755	0.06999	0.746	0.013	*
Potri.001G011900.1	0.94475	-0.32779	0.7492	0.011	*
Poptr_0571935	0.77763	-0.62873	0.7508	0.004	**
Potri.004G163000.1	-0.72497	-0.68878	0.7609	0.007	**
Potri.019G012300.3	0.8731	-0.48754	0.7741	0.007	**
Poptr_0944419	0.76775	0.64075	0.7872	0.006	**
Potri.006G079900.1	0.79964	0.60048	0.7879	0.007	**
Potri.005G045600.6	0.27995	-0.96002	0.8097	0.005	**	Nucleolar protein 5
Potri.004G017500.1	0.97542	-0.22034	0.8257	0.008	**	Microtubule-associated protein Asp
Potri.016G060500.1	-0.47705	-0.87888	0.8261	0.003	**	Mic1 domain-containing protein
Poptr_0596203	0.89673	-0.44257	0.8305	0.005	**
Poptr_0728978	-0.9939	0.11027	0.8445	0.004	**
Potri.001G179100.1	0.98653	-0.1636	0.8456	0.003	**	Similar to Ran-binding protein 1 domain-containing protein
Potri.019G096700.2	-0.58203	-0.81317	0.8675	0.001	***	Cytochrome c oxidase assembly factor 3 mitochondrial coiled-coil domain-containing protein
Potri.004G138200.1	0.91572	-0.40181	0.8868	0.003	**	Patellin-3-related
Poptr_0835149	-0.51931	-0.85459	0.8938	0.001	***
[truncated: 226 more columns]

## Sheet: GO_Enrich_Leaf
LEAF	AnnotDef	Leaf.AllProteome	Leaf.SDE	Leaf.GOEnriched	Leaf.GOUpReg
GO:0006075	(1-&gt;3)-beta-D-glucan biosynthetic process	0	0	0	1
GO:0030604	1-deoxy-D-xylulose-5-phosphate reductoisomerase activity	0	0	0	1
GO:0008661	1-deoxy-D-xylulose-5-phosphate synthase activity	0	0	0	1
GO:0004430	1-phosphatidylinositol 4-kinase activity	0	0	0	1
GO:0003843	1,3-beta-D-glucan synthase activity	0	0	0	1
GO:0000148	1,3-beta-D-glucan synthase complex	0	0	0	1
GO:0051537	2 iron, 2 sulfur cluster binding	0	0	0	1
GO:0003848	2-amino-4-hydroxy-6-hydroxymethyldihydropteridine diphosphokinase activity	0	0	0	1
GO:0008685	2-C-methyl-D-erythritol 2,4-cyclodiphosphate synthase activity	0	0	0	1
GO:0008677	2-dehydropantoate 2-reductase activity	0	0	0	1
GO:0003852	2-isopropylmalate synthase activity	0	0	0	1
GO:0016706	2-oxoglutarate-dependent dioxygenase activity	0	0	0	1
GO:0046537	2,3-bisphosphoglycerate-independent phosphoglycerate mutase activity	0	0	0	1
GO:0003854	3-beta-hydroxy-delta5-steroid dehydrogenase activity	0	0	0	1
GO:0003855	3-dehydroquinate dehydratase activity	0	0	0	1
GO:0003856	3-dehydroquinate synthase activity	0	0	0	1
GO:0003849	3-deoxy-7-phosphoheptulonate synthase activity	0	0	0	1
GO:0008676	3-deoxy-8-phosphooctulonate synthase activity	0	0	0	1
GO:0003857	3-hydroxyacyl-CoA dehydrogenase activity	1	0	0	1
GO:0003864	3-methyl-2-oxobutanoate hydroxymethyltransferase activity	0	0	0	1
GO:0004315	3-oxoacyl-[acyl-carrier-protein] synthase activity	0	0	0	1
GO:0008686	3,4-dihydroxy-2-butanone-4-phosphate synthase activity	0	0	0	1
GO:0008408	3'-5' exonuclease activity	0	0	0	1
GO:0000175	3'-5'-exoribonuclease activity	0	0	0	1
GO:0051539	4 iron, 4 sulfur cluster binding	0	0	0	1
GO:0050515	4-(cytidine 5'-diphospho)-2-C-methyl-D-erythritol kinase activity	0	0	0	1
GO:0004134	4-alpha-glucanotransferase activity	0	0	0	1
GO:0008124	4-alpha-hydroxytetrahydrobiopterin dehydratase activity	0	0	0	1
GO:0051745	4-hydroxy-3-methylbut-2-en-1-yl diphosphate reductase activity	0	0	0	1
GO:0046429	4-hydroxy-3-methylbut-2-en-1-yl diphosphate synthase activity	0	0	0	1
GO:0008839	4-hydroxy-tetrahydrodipicolinate reductase	0	0	0	1
GO:0003868	4-hydroxyphenylpyruvate dioxygenase activity	0	0	0	1
GO:0008703	5-amino-6-(5-phosphoribosylamino)uracil reductase activity	0	0	0	1
GO:0003871	5-methyltetrahydropteroyltriglutamate-homocysteine S-methyltransferase activity	0	0	0	1
GO:0043139	5'-3' DNA helicase activity	0	0	0	1
GO:0017108	5'-flap endonuclease activity	0	0	0	1
GO:0008253	5'-nucleotidase activity	0	0	0	1
GO:0008097	5S rRNA binding	0	0	0	1
GO:0003873	6-phosphofructo-2-kinase activity	0	0	0	1
GO:0003872	6-phosphofructokinase activity	0	0	0	1
GO:0006370	7-methylguanosine mRNA capping	0	0	0	1
GO:0008312	7S RNA binding	0	0	0	1
GO:0006086	acetyl-CoA biosynthetic process from pyruvate	0	0	0	1
GO:0003989	acetyl-CoA carboxylase activity	0	0	0	1
GO:0008375	acetylglucosaminyltransferase activity	0	0	0	1
GO:0003993	acid phosphatase activity	0	0	0	1
GO:0016881	acid-amino acid ligase activity	0	0	0	1
GO:0010309	acireductone dioxygenase [iron(II)-requiring] activity	0	0	0	1
GO:0003779	actin binding	0	0	0	1
GO:0015629	actin cytoskeleton	0	0	0	1
GO:0030036	actin cytoskeleton organization	0	0	0	1
GO:0005884	actin filament	0	0	0	1
GO:0051015	actin filament binding	0	0	0	1
GO:0051017	actin filament bundle assembly	0	0	0	1
GO:0030042	actin filament depolymerization	0	0	0	1
GO:0007015	actin filament organization	0	0	0	1
GO:0030041	actin filament polymerization	0	0	0	1
GO:0045010	actin nucleation	0	0	0	1
GO:0032147	activation of protein kinase activity	0	0	0	1
GO:0045300	acyl-[acyl-carrier-protein] desaturase activity	1	0	0	1
GO:0003995	acyl-CoA dehydrogenase activity	0	0	0	1
GO:0047617	acyl-CoA hydrolase activity	0	0	0	1
GO:0006637	acyl-CoA metabolic process	0	0	0	1
GO:0003997	acyl-CoA oxidase activity	0	0	0	1
GO:0016746	acyltransferase activity	1	1	0	1
GO:0016747	acyltransferase activity, transferring groups other than amino-acyl groups	0	0	0	1
GO:0046912	acyltransferase, acyl groups converted into alkyl on transfer	0	0	0	1
GO:0004000	adenosine deaminase activity	0	0	0	1
GO:0004013	adenosylhomocysteinase activity	0	0	0	1
GO:0004014	adenosylmethionine decarboxylase activity	0	0	0	1
GO:0000774	adenyl-nucleotide exchange factor activity	0	0	0	1
GO:0004017	adenylate kinase activity	0	0	0	1
GO:0004019	adenylosuccinate synthase activity	0	0	0	1
GO:0004020	adenylylsulfate kinase activity	0	0	0	1
GO:0043531	ADP binding	0	0	0	1
GO:0052855	ADP-dependent NAD(P)H-hydrate dehydratase activity	0	0	0	1
GO:0009060	aerobic respiration	0	0	0	1
GO:0004813	alanine-tRNA ligase activity	0	0	0	1
GO:0006419	alanyl-tRNA aminoacylation	0	0	0	1
GO:0016832	aldehyde-lyase activity	0	0	0	1
GO:0003905	alkylbase DNA N-glycosylase activity	0	0	0	1
GO:0008455	alpha-1,6-mannosylglycoprotein 2-beta-N-acetylglucosaminyltransferase activity	0	0	0	1
GO:0004556	alpha-amylase activity	0	0	0	1
GO:0046556	alpha-L-arabinofuranosidase activity	0	0	0	1
GO:0004560	alpha-L-fucosidase activity	0	0	0	1
GO:0004559	alpha-mannosidase activity	0	0	0	1
GO:0004555	alpha,alpha-trehalase activity	0	0	0	1
GO:0009916	alternative oxidase activity	0	0	0	1
GO:0009308	amine metabolic process	0	0	0	1
GO:0016597	amino acid binding	1	0	0	1
GO:0003333	amino acid transmembrane transport	0	0	0	1
GO:0015171	amino acid transmembrane transporter activity	0	0	0	1
GO:0002161	aminoacyl-tRNA editing activity	0	0	0	1
GO:0004045	aminoacyl-tRNA hydrolase activity	0	0	0	1
GO:0004812	aminoacyl-tRNA ligase activity	1	0	0	1
GO:0004047	aminomethyltransferase activity	0	0	0	1
GO:0004177	aminopeptidase activity	1	0	0	1
GO:0072488	ammonium transmembrane transport	0	0	0	1
GO:0008519	ammonium transmembrane transporter activity	0	0	0	1
GO:0015696	ammonium transport	0	0	0	1
GO:0003876	AMP deaminase activity	0	0	0	1
GO:0005680	anaphase-promoting complex	0	0	0	1
GO:0031145	anaphase-promoting complex-dependent catabolic process	0	0	0	1
GO:0031225	anchored component of membrane	0	0	0	1
GO:0046658	anchored component of plasma membrane	0	0	0	1
GO:0048513	animal organ development	0	0	0	1
GO:0006820	anion transport	0	0	0	1
GO:0016209	antioxidant activity	0	0	0	1
GO:0015297	antiporter activity	0	0	0	1
GO:0030123	AP-3 adaptor complex	0	0	0	1
GO:0044599	AP-5 adaptor complex	0	0	0	1
GO:0048046	apoplast	0	0	0	1
GO:0006526	arginine biosynthetic process	0	0	0	1
GO:0042450	arginine biosynthetic process via ornithine	0	0	0	1
GO:0006527	arginine catabolic process	0	0	0	1
GO:0008792	arginine decarboxylase activity	0	0	0	1
GO:0004814	arginine-tRNA ligase activity	0	0	0	1
GO:0004056	argininosuccinate lyase activity	0	0	0	1
GO:0004055	argininosuccinate synthase activity	0	0	0	1
GO:0006420	arginyl-tRNA aminoacylation	0	0	0	1
GO:0004057	arginyltransferase activity	0	0	0	1
GO:0009073	aromatic amino acid family biosynthetic process	0	0	0	1
GO:0009072	aromatic amino acid family metabolic process	0	0	0	1
GO:0019439	aromatic compound catabolic process	0	0	0	1
GO:0034314	Arp2/3 complex-mediated actin nucleation	0	0	0	1
GO:0005885	Arp2/3 protein complex	0	0	0	1
GO:0015105	arsenite transmembrane transporter activity	1	0	0	1
GO:0015700	arsenite transport	1	0	0	1
GO:0004061	arylformamidase activity	0	0	0	1
GO:0006529	asparagine biosynthetic process	0	0	0	1
GO:0004066	asparagine synthase (glutamine-hydrolyzing) activity	0	0	0	1
GO:0004816	asparagine-tRNA ligase activity	0	0	0	1
GO:0006421	asparaginyl-tRNA aminoacylation	0	0	0	1
GO:0004190	aspartic-type endopeptidase activity	0	0	0	1
GO:0008356	asymmetric cell division	0	0	0	1
GO:0005524	ATP binding	9	1	1	0.522099
GO:0006754	ATP biosynthetic process	0	0	0	1
GO:0016887	ATP hydrolysis activity	0	0	0	1
GO:0046034	ATP metabolic process	0	0	0	1
GO:0003879	ATP phosphoribosyltransferase activity	0	0	0	1
GO:0042773	ATP synthesis coupled electron transport	0	0	0	1
GO:0015986	ATP synthesis coupled proton transport	0	0	0	1
GO:0043190	ATP-binding cassette (ABC) transporter complex	0	0	0	1
GO:0004176	ATP-dependent peptidase activity	0	0	0	1
GO:0005471	ATP:ADP antiporter activity	0	0	0	1
GO:0001671	ATPase activator activity	0	0	0	1
GO:0042626	ATPase-coupled transmembrane transporter activity	0	0	0	1
GO:0016255	attachment of GPI anchor to protein	0	0	0	1
GO:0000045	autophagosome assembly	0	0	0	1
GO:0006914	autophagy	0	0	0	1
GO:0060918	auxin transport	0	0	0	1
GO:0051016	barbed-end actin filament capping	0	0	0	1
GO:0006284	base-excision repair	0	0	0	1
GO:0034464	BBSome	0	0	0	1
GO:0003830	beta-1,4-mannosylglycoprotein 4-beta-N-acetylglucosaminyltransferase activity	0	0	0	1
GO:0016161	beta-amylase activity	0	0	0	1
GO:0004564	beta-fructofuranosidase activity	0	0	0	1
GO:0004565	beta-galactosidase activity	1	0	0	1
GO:0009341	beta-galactosidase complex	1	0	0	1
GO:0009058	biosynthetic process	1	0	0	1
GO:0004077	biotin-[acetyl-CoA-carboxylase] ligase activity	0	0	0	1
GO:0031083	BLOC-1 complex	0	0	0	1
GO:0072588	box H/ACA RNP complex	0	0	0	1
GO:0031429	box H/ACA snoRNP complex	0	0	0	1
GO:0009082	branched-chain amino acid biosynthetic process	0	0	0	1
GO:0009742	brassinosteroid mediated signaling pathway	0	0	0	1
GO:0070531	BRCA1-A complex	0	0	0	1
GO:0070552	BRISC complex	0	0	0	1
GO:0006481	C-terminal protein methylation	0	0	0	1
GO:0015556	C4-dicarboxylate transmembrane transporter activity	1	0	0	1
GO:0015740	C4-dicarboxylate transport	1	0	0	1
GO:0071586	CAAX-box protein processing	0	0	0	1
GO:0005509	calcium ion binding	0	0	0	1
GO:0004198	calcium-dependent cysteine-type endopeptidase activity	0	0	0	1
GO:0005544	calcium-dependent phospholipid binding	0	0	0	1
GO:0005516	calmodulin binding	0	0	0	1
GO:0030246	carbohydrate binding	0	0	0	1
GO:1901137	carbohydrate derivative biosynthetic process	0	0	0	1
GO:0005975	carbohydrate metabolic process	1	0	0	1
GO:0046835	carbohydrate phosphorylation	0	0	0	1
GO:0008643	carbohydrate transport	0	0	0	1
GO:0005351	carbohydrate:proton symporter activity	0	0	0	1
GO:0015977	carbon fixation	0	0	0	1
GO:0016884	carbon-nitrogen ligase activity, with glutamine as amido-N-donor	0	0	0	1
GO:0016846	carbon-sulfur lyase activity	0	0	0	1
GO:0004089	carbonate dehydratase activity	0	0	0	1
GO:0016831	carboxy-lyase activity	0	0	0	1
GO:0016743	carboxyl- or carbamoyltransferase activity	0	0	0	1
GO:0019752	carboxylic acid metabolic process	0	0	0	1
GO:0052689	carboxylic ester hydrolase activity	1	1	1	1
GO:0016117	carotenoid biosynthetic process	0	0	0	1
GO:0004096	catalase activity	0	0	0	1
GO:0003824	catalytic activity	1	0	0	1
GO:0004097	catechol oxidase activity	0	0	0	1
GO:0043169	cation binding	0	0	0	1
GO:0008324	cation transmembrane transporter activity	0	0	0	1
GO:0006812	cation transport	0	0	0	1
GO:0030014	CCR4-NOT complex	0	0	0	1
GO:0016593	Cdc73/Paf1 complex	0	0	0	1
GO:0007155	cell adhesion	0	0	0	1
GO:0007049	cell cycle	0	0	0	1
GO:0000075	cell cycle checkpoint signaling	0	0	0	1
GO:0030154	cell differentiation	0	0	0	1
GO:0051301	cell division	0	0	0	1
GO:0016049	cell growth	0	0	0	1
GO:0008283	cell population proliferation	0	0	0	1
GO:0045454	cell redox homeostasis	0	0	0	1
GO:0006884	cell volume homeostasis	0	0	0	1
GO:0005618	cell wall	0	0	0	1
GO:0042546	cell wall biogenesis	0	0	0	1
GO:0016998	cell wall macromolecule catabolic process	0	0	0	1
GO:0042545	cell wall modification	0	0	0	1
GO:0008652	cellular amino acid biosynthetic process	0	0	0	1
GO:0006520	cellular amino acid metabolic process	0	0	0	1
GO:0006725	cellular aromatic compound metabolic process	0	0	0	1
GO:0006073	cellular glucan metabolic process	0	0	0	1
GO:0001678	cellular glucose homeostasis	0	0	0	1
GO:0006873	cellular ion homeostasis	0	0	0	1
GO:0006879	cellular iron ion homeostasis	0	0	0	1
GO:0044237	cellular metabolic process	0	0	0	1
GO:0042398	cellular modified amino acid biosynthetic process	0	0	0	1
GO:0006464	cellular protein modification process	0	0	0	1
GO:0006974	cellular response to DNA damage stimulus	0	0	0	1
GO:0031668	cellular response to extracellular stimulus	0	0	0	1
GO:0071486	cellular response to high light intensity	0	0	0	1
GO:0043562	cellular response to nitrogen levels	0	0	0	1
GO:0034599	cellular response to oxidative stress	0	0	0	1
GO:0016036	cellular response to phosphate starvation	0	0	0	1
GO:0051716	cellular response to stimulus	0	0	0	1
GO:0008810	cellulase activity	0	0	0	1
GO:0030244	cellulose biosynthetic process	0	0	0	1
GO:0030245	cellulose catabolic process	0	0	0	1
GO:0010215	cellulose microfibril organization	0	0	0	1
GO:0016760	cellulose synthase (UDP-forming) activity	0	0	0	1
GO:0034508	centromere complex assembly	0	0	0	1
GO:0019237	centromeric DNA binding	0	0	0	1
GO:0006672	ceramide metabolic process	0	0	0	1
GO:0051087	chaperone binding	1	0	0	1
GO:0019988	charged-tRNA amino acid modification	0	0	0	1
GO:0030896	checkpoint clamp complex	0	0	0	1
GO:0008061	chitin binding	0	0	0	1
GO:0006032	chitin catabolic process	0	0	0	1
GO:0004568	chitinase activity	0	0	0	1
GO:0006821	chloride transport	0	0	0	1
GO:0016168	chlorophyll binding	0	0	0	1
GO:0015995	chlorophyll biosynthetic process	0	0	0	1
GO:0015996	chlorophyll catabolic process	0	0	0	1
GO:0047746	chlorophyllase activity	0	0	0	1
GO:0010277	chlorophyllide a oxygenase [overall] activity	0	0	0	1
GO:0009507	chloroplast	0	0	0	1
GO:0047750	cholestenol delta-isomerase activity	0	0	0	1
GO:0004106	chorismate mutase activity	0	0	0	1
GO:0004107	chorismate synthase activity	0	0	0	1
GO:0006333	chromatin assembly or disassembly	0	0	0	1
GO:0003682	chromatin binding	1	0	0	1
GO:0006338	chromatin remodeling	0	0	0	1
GO:0005694	chromosome	0	0	0	1
GO:0051276	chromosome organization	0	0	0	1
GO:0007059	chromosome segregation	0	0	0	1
GO:0051304	chromosome separation	0	0	0	1
GO:0000775	chromosome, centromeric region	0	0	0	1
GO:0005801	cis-Golgi network	0	0	0	1
GO:0030131	clathrin adaptor complex	0	0	0	1
GO:0030132	clathrin coat of coated pit	0	0	0	1
GO:0030130	clathrin coat of trans-Golgi network vesicle	0	0	0	1
GO:0009236	cobalamin biosynthetic process	0	0	0	1
GO:0050897	cobalt ion binding	0	0	0	1
GO:0015937	coenzyme A biosynthetic process	0	0	0	1
GO:0015936	coenzyme A metabolic process	0	0	0	1
GO:0019295	coenzyme M biosynthetic process	0	0	0	1
GO:0000796	condensin complex	0	0	0	1
GO:0030126	COPI vesicle coat	0	0	0	1
GO:0030127	COPII vesicle coat	0	0	0	1
GO:0048208	COPII vesicle coating	0	0	0	1
GO:0016531	copper chaperone activity	0	0	0	1
GO:0005507	copper ion binding	0	0	0	1
GO:0035434	copper ion transmembrane transport	1	0	0	1
GO:0005375	copper ion transmembrane transporter activity	1	0	0	1
GO:0006825	copper ion transport	0	0	0	1
GO:0004109	coproporphyrinogen oxidase activity	0	0	0	1
GO:0006241	CTP biosynthetic process	0	0	0	1
GO:0003883	CTP synthase activity	0	0	0	1
GO:0009439	cyanate metabolic process	0	0	0	1
GO:0019499	cyanide metabolic process	0	0	0	1
GO:0004112	cyclic-nucleotide phosphodiesterase activity	0	0	0	1
GO:0004861	cyclin-dependent protein serine/threonine kinase inhibitor activity	0	0	0	1
GO:0016538	cyclin-dependent protein serine/threonine kinase regulator activity	0	0	0	1
GO:0006535	cysteine biosynthetic process from serine	0	0	0	1
GO:0004124	cysteine synthase activity	0	0	0	1
GO:0004197	cysteine-type endopeptidase activity	0	0	0	1
GO:0004869	cysteine-type endopeptidase inhibitor activity	0	0	0	1
GO:0008234	cysteine-type peptidase activity	0	0	0	1
GO:0004126	cytidine deaminase activity	0	0	0	1
GO:0009972	cytidine deamination	0	0	0	1
GO:0009512	cytochrome b6f complex	0	0	0	1
GO:0017004	cytochrome complex assembly	0	0	0	1
GO:0004129	cytochrome-c oxidase activity	0	0	0	1
GO:0000910	cytokinesis	0	0	0	1
GO:0019139	cytokinin dehydrogenase activity	0	0	0	1
GO:0009690	cytokinin metabolic process	0	0	0	1
GO:0005737	cytoplasm	2	0	0	1
GO:0031122	cytoplasmic microtubule organization	0	0	0	1
GO:0003774	cytoskeletal motor activity	0	0	0	1
GO:0005856	cytoskeleton	0	0	0	1
GO:0007010	cytoskeleton organization	0	0	0	1
GO:0005829	cytosol	0	0	0	1
GO:0008716	D-alanine-D-alanine ligase activity	0	0	0	1
GO:0019478	D-amino acid catabolic process	0	0	0	1
GO:0051499	D-aminoacyl-tRNA deacylase activity	0	0	0	1
GO:0003885	D-arabinono-1,4-lactone oxidase activity	0	0	0	1
GO:0003684	damaged DNA binding	0	0	0	1
GO:0006189	de novo' IMP biosynthetic process	0	0	0	1
GO:0006207	de novo' pyrimidine nucleobase biosynthetic process	0	0	0	1
GO:0019239	deaminase activity	0	0	0	1
GO:0006952	defense response	0	0	0	1
GO:0042742	defense response to bacterium	0	0	0	1
GO:0050832	defense response to fungus	0	0	0	1
GO:0003904	deoxyribodipyrimidine photo-lyase activity	0	0	0	1
GO:0009186	deoxyribonucleoside diphosphate metabolic process	0	0	0	1
GO:0009264	deoxyribonucleotide catabolic process	0	0	0	1
GO:0004140	dephospho-CoA kinase activity	0	0	0	1
GO:0009584	detection of visible light	0	0	0	1
GO:0032502	developmental process	0	0	0	1
GO:0004143	diacylglycerol kinase activity	0	0	0	1
GO:0004144	diacylglycerol O-acyltransferase activity	0	0	0	1
GO:0008837	diaminopimelate epimerase activity	0	0	0	1
GO:0004146	dihydrofolate reductase activity	1	0	0	1
GO:0004150	dihydroneopterin aldolase activity	0	0	0	1
GO:0004151	dihydroorotase activity	0	0	0	1
GO:0050992	dimethylallyl diphosphate biosynthetic process	0	0	0	1
GO:0004161	dimethylallyltranstransferase activity	0	0	0	1
GO:0033699	DNA 5'-adenosine monophosphate hydrolase activity	0	0	0	1
GO:0003677	DNA binding	2	0	0	1
GO:0006308	DNA catabolic process	0	0	0	1
GO:0000737	DNA catabolic process, endonucleolytic	0	0	0	1
GO:0003689	DNA clamp loader activity	0	0	0	1
GO:0000077	DNA damage checkpoint signaling	0	0	0	1
GO:0003678	DNA helicase activity	0	0	0	1
GO:0003910	DNA ligase (ATP) activity	0	0	0	1
GO:0006259	DNA metabolic process	0	0	0	1
GO:0034061	DNA polymerase activity	0	0	0	1
GO:0030337	DNA polymerase processivity factor activity	0	0	0	1
GO:0003896	DNA primase activity	0	0	0	1
GO:0006310	DNA recombination	1	0	0	1
GO:0006281	DNA repair	1	0	0	1
GO:0006260	DNA replication	1	0	0	1
GO:0005663	DNA replication factor C complex	0	0	0	1
GO:0006270	DNA replication initiation	0	0	0	1
GO:0033567	DNA replication, Okazaki fragment processing	0	0	0	1
GO:0006269	DNA replication, synthesis of RNA primer	0	0	0	1
GO:0003916	DNA topoisomerase activity	0	0	0	1
GO:0003917	DNA topoisomerase type I (single strand cut, ATP-independent) activity	0	0	0	1
GO:0003918	DNA topoisomerase type II (double strand cut, ATP-hydrolyzing) activity	0	0	0	1
GO:0006265	DNA topological change	0	0	0	1
GO:0003906	DNA-(apurinic or apyrimidinic site) endonuclease activity	0	0	0	1
GO:0008725	DNA-3-methyladenine glycosylase activity	0	0	0	1
GO:0003700	DNA-binding transcription factor activity	2	0	0	1
GO:0003899	DNA-directed 5'-3' RNA polymerase activity	0	0	0	1
GO:0003887	DNA-directed DNA polymerase activity	0	0	0	1
GO:0006352	DNA-templated transcription, initiation	0	0	0	1
GO:0006353	DNA-templated transcription, termination	0	0	0	1
GO:0006488	dolichol-linked oligosaccharide biosynthetic process	0	0	0	1
GO:0004579	dolichyl-diphosphooligosaccharide-protein glycotransferase activity	0	0	0	1
GO:0004583	dolichyl-phosphate-glucose-glycolipid alpha-glucosyltransferase activity	0	0	0	1
GO:0006302	double-strand break repair	0	0	0	1
GO:0000724	double-strand break repair via homologous recombination	0	0	0	1
GO:0006303	double-strand break repair via nonhomologous end joining	0	0	0	1
GO:0003690	double-stranded DNA binding	0	0	0	1
GO:0003725	double-stranded RNA binding	0	0	0	1
GO:0006231	dTMP biosynthetic process	0	0	0	1
GO:0046080	dUTP metabolic process	0	0	0	1
GO:0009055	electron transfer activity	0	0	0	1
GO:0022900	electron transport chain	0	0	0	1
GO:0045156	electron transporter, transferring electrons within the cyclic electron transport pathway of photosynthesis activity	0	0	0	1
GO:0004174	electron-transferring-flavoprotein dehydrogenase activity	0	0	0	1
GO:0033588	elongator holoenzyme complex	0	0	0	1
GO:0009790	embryo development	0	0	0	1
GO:0072546	EMC complex	0	0	0	1
GO:0006897	endocytosis	0	0	0	1
GO:0016888	endodeoxyribonuclease activity, producing 5'-phosphomonoesters	0	0	0	1
GO:0004519	endonuclease activity	0	0	0	1
GO:0004175	endopeptidase activity	0	0	0	1
GO:0004866	endopeptidase inhibitor activity	0	0	0	1
GO:0005783	endoplasmic reticulum	0	0	0	1
GO:0005788	endoplasmic reticulum lumen	0	0	0	1
GO:0005789	endoplasmic reticulum membrane	0	0	0	1
GO:0007029	endoplasmic reticulum organization	0	0	0	1
GO:0030942	endoplasmic reticulum signal peptide binding	0	0	0	1
GO:0006888	endoplasmic reticulum to Golgi vesicle-mediated transport	0	0	0	1
GO:0016891	endoribonuclease activity, producing 5'-phosphomonoesters	0	0	0	1
GO:0004857	enzyme inhibitor activity	0	0	0	1
GO:0030234	enzyme regulator activity	0	0	0	1
GO:0046923	ER retention sequence binding	0	0	0	1
GO:0005853	eukaryotic translation elongation factor 1 complex	0	0	0	1
GO:0005850	eukaryotic translation initiation factor 2 complex	0	0	0	1
GO:0005852	eukaryotic translation initiation factor 3 complex	0	0	0	1
GO:0000145	exocyst	0	0	0	1
GO:0006887	exocytosis	0	0	0	1
GO:0004527	exonuclease activity	0	0	0	1
GO:0000178	exosome (RNase complex)	0	0	0	1
GO:0031012	extracellular matrix	0	0	0	1
GO:0005576	extracellular region	0	0	0	1
GO:0005615	extracellular space	0	0	0	1
GO:0005234	extracellularly glutamate-gated ion channel activity	0	0	0	1
GO:0019898	extrinsic component of membrane	0	0	0	1
GO:0008290	F-actin capping protein complex	0	0	0	1
GO:0071949	FAD binding	0	0	0	1
GO:0043240	Fanconi anaemia nuclear complex	0	0	0	1
GO:0006635	fatty acid beta-oxidation	0	0	0	1
GO:0006633	fatty acid biosynthetic process	0	0	0	1
GO:0006631	fatty acid metabolic process	2	0	0	1
GO:0010430	fatty acid omega-oxidation	0	0	0	1
GO:0000062	fatty-acyl-CoA binding	0	0	0	1
GO:0080019	fatty-acyl-CoA reductase (alcohol-forming) activity	0	0	0	1
GO:0008199	ferric iron binding	0	0	0	1
GO:0004325	ferrochelatase activity	0	0	0	1
GO:0008198	ferrous iron binding	0	0	0	1
GO:0050660	flavin adenine dinucleotide binding	0	0	0	1
GO:0003919	FMN adenylyltransferase activity	0	0	0	1
GO:0010181	FMN binding	0	0	0	1
GO:0005542	folic acid binding	0	0	0	1
GO:0009396	folic acid-containing compound biosynthetic process	0	0	0	1
GO:0006760	folic acid-containing compound metabolic process	0	0	0	1
GO:0046294	formaldehyde catabolic process	0	0	0	1
GO:0004329	formate-tetrahydrofolate ligase activity	0	0	0	1
GO:0008864	formyltetrahydrofolate deformylase activity	0	0	0	1
GO:0009378	four-way junction helicase activity	0	0	0	1
GO:0042132	fructose 1,6-bisphosphate 1-phosphatase activity	0	0	0	1
GO:0006003	fructose 2,6-bisphosphate metabolic process	0	0	0	1
GO:0006000	fructose metabolic process	0	0	0	1
GO:0004332	fructose-bisphosphate aldolase activity	0	0	0	1
GO:0008417	fucosyltransferase activity	0	0	0	1
GO:0004334	fumarylacetoacetase activity	0	0	0	1
GO:0004930	G protein-coupled receptor activity	0	0	0	1
GO:0007186	G protein-coupled receptor signaling pathway	0	0	0	1
GO:0031683	G-protein beta/gamma-subunit complex binding	0	0	0	1
GO:0006012	galactose metabolic process	0	0	0	1
GO:0008107	galactoside 2-alpha-L-fucosyltransferase activity	0	0	0	1
GO:0015018	galactosylgalactosylxylosylprotein 3-beta-glucuronosyltransferase activity	0	0	0	1
GO:0008378	galactosyltransferase activity	0	0	0	1
GO:0000930	gamma-tubulin complex	0	0	0	1
GO:0080048	GDP-D-glucose phosphorylase activity	0	0	0	1
GO:0009298	GDP-mannose biosynthetic process	0	0	0	1
GO:0031047	gene silencing by RNA	0	0	0	1
GO:0052861	glucan endo-1,3-beta-glucanase activity, C-3 substituted reducing group	0	0	0	1
GO:0052862	glucan endo-1,4-beta-glucanase activity, C-3 substituted reducing group	0	0	0	1
GO:0006094	gluconeogenesis	0	0	0	1
GO:0005536	glucose binding	0	0	0	1
GO:0006007	glucose catabolic process	0	0	0	1
GO:0006006	glucose metabolic process	0	0	0	1
GO:0004345	glucose-6-phosphate dehydrogenase activity	0	0	0	1
GO:0004347	glucose-6-phosphate isomerase activity	0	0	0	1
GO:0019762	glucosinolate catabolic process	0	0	0	1
GO:0004348	glucosylceramidase activity	0	0	0	1
GO:0015020	glucuronosyltransferase activity	0	0	0	1
GO:0006537	glutamate biosynthetic process	0	0	0	1
GO:0004358	glutamate N-acetyltransferase activity	0	0	0	1
GO:0015930	glutamate synthase activity	0	0	0	1
GO:0004356	glutamate-ammonia ligase activity	0	0	0	1
GO:0004357	glutamate-cysteine ligase activity	0	0	0	1
GO:0006542	glutamine biosynthetic process	0	0	0	1
GO:0006541	glutamine metabolic process	0	0	0	1
GO:0004360	glutamine-fructose-6-phosphate transaminase (isomerizing) activity	0	0	0	1
GO:0004819	glutamine-tRNA ligase activity	0	0	0	1
GO:0006425	glutaminyl-tRNA aminoacylation	0	0	0	1
GO:0008883	glutamyl-tRNA reductase activity	0	0	0	1
GO:0006750	glutathione biosynthetic process	0	0	0	1
GO:0016756	glutathione gamma-glutamylcysteinyltransferase activity	0	0	0	1
GO:0006749	glutathione metabolic process	0	0	0	1
GO:0004602	glutathione peroxidase activity	0	0	0	1
GO:0004363	glutathione synthase activity	0	0	0	1
GO:0006662	glycerol ether metabolic process	0	0	0	1
GO:0006071	glycerol metabolic process	0	0	0	1
GO:0046168	glycerol-3-phosphate catabolic process	0	0	0	1
GO:0004367	glycerol-3-phosphate dehydrogenase [NAD+] activity	0	0	0	1
GO:0009331	glycerol-3-phosphate dehydrogenase complex	0	0	0	1
GO:0006072	glycerol-3-phosphate metabolic process	0	0	0	1
GO:0004366	glycerol-3-phosphate O-acyltransferase activity	0	0	0	1
GO:0045017	glycerolipid biosynthetic process	0	0	0	1
GO:0004371	glycerone kinase activity	0	0	0	1
GO:0008889	glycerophosphodiester phosphodiesterase activity	0	0	0	1
GO:0006545	glycine biosynthetic process	1	0	0	1
GO:0006546	glycine catabolic process	0	0	0	1
GO:0004375	glycine dehydrogenase (decarboxylating) activity	0	0	0	1
GO:0004820	glycine-tRNA ligase activity	0	0	0	1
GO:0008184	glycogen phosphorylase activity	0	0	0	1
GO:0051861	glycolipid binding	0	0	0	1
GO:0009247	glycolipid biosynthetic process	0	0	0	1
GO:0017089	glycolipid transfer activity	0	0	0	1
GO:0046836	glycolipid transport	0	0	0	1
GO:0006096	glycolytic process	1	0	0	1
GO:0033926	glycopeptide alpha-N-acetylgalactosaminidase activity	1	0	0	1
GO:0006024	glycosaminoglycan biosynthetic process	0	0	0	1
GO:0016757	glycosyltransferase activity	1	0	0	1
GO:0006426	glycyl-tRNA aminoacylation	0	0	0	1
GO:0004379	glycylpeptide N-tetradecanoyltransferase activity	0	0	0	1
GO:0006097	glyoxylate cycle	0	0	0	1
GO:0006177	GMP biosynthetic process	0	0	0	1
GO:0003922	GMP synthase (glutamine-hydrolyzing) activity	0	0	0	1
GO:0005794	Golgi apparatus	0	0	0	1
GO:0000139	Golgi membrane	0	0	0	1
GO:0007030	Golgi organization	0	0	0	1
GO:0005795	Golgi stack	0	0	0	1
GO:0006893	Golgi to plasma membrane transport	0	0	0	1
GO:0017119	Golgi transport complex	0	0	0	1
GO:0048193	Golgi vesicle transport	0	0	0	1
GO:0006506	GPI anchor biosynthetic process	0	0	0	1
GO:0006505	GPI anchor metabolic process	0	0	0	1
GO:0003923	GPI-anchor transamidase activity	0	0	0	1
GO:0042765	GPI-anchor transamidase complex	0	0	0	1
GO:0008083	growth factor activity	0	0	0	1
GO:0005525	GTP binding	0	0	0	1
GO:0006183	GTP biosynthetic process	0	0	0	1
GO:0003934	GTP cyclohydrolase I activity	0	0	0	1
GO:0003935	GTP cyclohydrolase II activity	0	0	0	1
GO:0005096	GTPase activator activity	0	0	0	1
GO:0003924	GTPase activity	1	0	0	1
GO:0015969	guanosine tetraphosphate metabolic process	0	0	0	1
GO:0019001	guanyl nucleotide binding	0	0	0	1
GO:0005085	guanyl-nucleotide exchange factor activity	0	0	0	1
GO:0043189	H4/H2A histone acetyltransferase complex	0	0	0	1
GO:0070652	HAUS complex	0	0	0	1
GO:0031072	heat shock protein binding	0	0	0	1
GO:0008158	hedgehog receptor activity	0	0	0	1
GO:0004386	helicase activity	0	0	0	1
GO:0006784	heme A biosynthetic process	0	0	0	1
GO:0020037	heme binding	0	0	0	1
GO:0006783	heme biosynthetic process	0	0	0	1
GO:0006788	heme oxidation	0	0	0	1
GO:0004392	heme oxygenase (decyclizing) activity	0	0	0	1
GO:0015012	heparan sulfate proteoglycan biosynthetic process	0	0	0	1
GO:0005834	heterotrimeric G-protein complex	0	0	0	1
GO:0004396	hexokinase activity	0	0	0	1
GO:0016758	hexosyltransferase activity	0	0	0	1
GO:0000105	histidine biosynthetic process	0	0	0	1
GO:0004399	histidinol dehydrogenase activity	0	0	0	1
GO:0016573	histone acetylation	0	0	0	1
GO:0004402	histone acetyltransferase activity	0	0	0	1
GO:0000123	histone acetyltransferase complex	0	0	0	1
GO:0042393	histone binding	0	0	0	1
GO:0016575	histone deacetylation	0	0	0	1
GO:0043486	histone exchange	0	0	0	1
GO:0043968	histone H2A acetylation	0	0	0	1
GO:0043966	histone H3 acetylation	0	0	0	1
GO:0051568	histone H3-K4 methylation	0	0	0	1
GO:0043967	histone H4 acetylation	0	0	0	1
GO:0034968	histone lysine methylation	0	0	0	1
GO:0016570	histone modification	0	0	0	1
GO:0018024	histone-lysine N-methyltransferase activity	0	0	0	1
GO:0008897	holo-[acyl-carrier-protein] synthase activity	0	0	0	1
GO:0004411	homogentisate 1,2-dioxygenase activity	0	0	0	1
GO:0016787	hydrolase activity	2	0	0	1
GO:0016817	hydrolase activity, acting on acid anhydrides	0	0	0	1
GO:0016818	hydrolase activity, acting on acid anhydrides, in phosphorus-containing anhydrides	0	0	0	1
GO:0016810	hydrolase activity, acting on carbon-nitrogen (but not peptide) bonds	0	0	0	1
GO:0016811	hydrolase activity, acting on carbon-nitrogen (but not peptide) bonds, in linear amides	0	0	0	1
GO:0016788	hydrolase activity, acting on ester bonds	2	0	0	1
GO:0016798	hydrolase activity, acting on glycosyl bonds	0	0	0	1
GO:0016799	hydrolase activity, hydrolyzing N-glycosyl compounds	0	0	0	1
GO:0004553	hydrolase activity, hydrolyzing O-glycosyl compounds	1	0	0	1
GO:0004416	hydroxyacylglutathione hydrolase activity	0	0	0	1
GO:0004417	hydroxyethylthiazole kinase activity	0	0	0	1
GO:0016742	hydroxymethyl-, formyl- and related transferase activity	0	0	0	1
GO:0004418	hydroxymethylbilane synthase activity	0	0	0	1
GO:0004420	hydroxymethylglutaryl-CoA reductase (NADPH) activity	0	0	0	1
GO:0004421	hydroxymethylglutaryl-CoA synthase activity	0	0	0	1
GO:0004424	imidazoleglycerol-phosphate dehydratase activity	0	0	0	1
GO:0006188	IMP biosynthetic process	0	0	0	1
GO:0003937	IMP cyclohydrolase activity	0	0	0	1
GO:0003938	IMP dehydrogenase activity	0	0	0	1
GO:0032264	IMP salvage	0	0	0	1
GO:0004425	indole-3-glycerol-phosphate synthase activity	0	0	0	1
GO:0009864	induced systemic resistance, jasmonic acid mediated signaling pathway	0	0	0	1
GO:0031011	Ino80 complex	0	0	0	1
GO:0005452	inorganic anion exchanger activity	0	0	0	1
GO:0004427	inorganic diphosphatase activity	0	0	0	1
GO:0005315	inorganic phosphate transmembrane transporter activity	0	0	0	1
GO:0019140	inositol 3-kinase activity	0	0	0	1
GO:0006021	inositol biosynthetic process	0	0	0	1
GO:0019310	inositol catabolic process	0	0	0	1
GO:0050113	inositol oxygenase activity	0	0	0	1
GO:0035299	inositol pentakisphosphate 2-kinase activity	0	0	0	1
GO:0047325	inositol tetrakisphosphate 1-kinase activity	0	0	0	1
GO:0032957	inositol trisphosphate metabolic process	0	0	0	1
GO:0052726	inositol-1,3,4-trisphosphate 5-kinase activity	0	0	0	1
GO:0052725	inositol-1,3,4-trisphosphate 6-kinase activity	0	0	0	1
GO:0008440	inositol-1,4,5-trisphosphate 3-kinase activity	0	0	0	1
GO:0004512	inositol-3-phosphate synthase activity	0	0	0	1
GO:0030176	integral component of endoplasmic reticulum membrane	0	0	0	1
GO:0030173	integral component of Golgi membrane	0	0	0	1
GO:0016021	integral component of membrane	3	1	1	0.0874329
GO:0005639	integral component of nuclear inner membrane	0	0	0	1
GO:0005779	integral component of peroxisomal membrane	0	0	0	1
GO:0005887	integral component of plasma membrane	0	0	0	1
GO:0031361	integral component of thylakoid membrane	0	0	0	1
GO:0032039	integrator complex	0	0	0	1
GO:0006891	intra-Golgi vesicle-mediated transport	0	0	0	1
GO:0005622	intracellular anatomical structure	2	0	0	1
GO:0043231	intracellular membrane-bounded organelle	0	0	0	1
GO:0006886	intracellular protein transport	2	0	0	1
GO:0035556	intracellular signal transduction	0	0	0	1
GO:0046907	intracellular transport	0	0	0	1
GO:0016872	intramolecular lyase activity	0	0	0	1
GO:0016866	intramolecular transferase activity	0	0	0	1
GO:0016868	intramolecular transferase activity, phosphotransferases	0	0	0	1
GO:0005216	ion channel activity	0	0	0	1
GO:0034220	ion transmembrane transport	0	0	0	1
GO:0006811	ion transport	0	0	0	1
GO:0004970	ionotropic glutamate receptor activity	0	0	0	1
GO:0005506	iron ion binding	0	0	0	1
GO:0034755	iron ion transmembrane transport	0	0	0	1
GO:0005381	iron ion transmembrane transporter activity	0	0	0	1
GO:0006826	iron ion transport	0	0	0	1
GO:0016226	iron-sulfur cluster assembly	0	0	0	1
GO:0051536	iron-sulfur cluster binding	0	0	0	1
GO:0008909	isochorismate synthase activity	0	0	0	1
GO:0004450	isocitrate dehydrogenase (NADP+) activity	0	0	0	1
GO:0004451	isocitrate lyase activity	0	0	0	1
GO:0006102	isocitrate metabolic process	0	0	0	1
GO:0016853	isomerase activity	0	0	0	1
GO:0019288	isopentenyl diphosphate biosynthetic process, methylerythritol 4-phosphate pathway	0	0	0	1
GO:0004452	isopentenyl-diphosphate delta-isomerase activity	0	0	0	1
GO:0008299	isoprenoid biosynthetic process	0	0	0	1
GO:0080123	jasmonate-amino synthetase activity	0	0	0	1
GO:0009694	jasmonic acid metabolic process	0	0	0	1
GO:0008352	katanin complex	1	1	1	1
GO:0004455	ketol-acid reductoisomerase activity	0	0	0	1
GO:0016301	kinase activity	0	0	0	1
GO:0005871	kinesin complex	1	0	0	1
GO:0000776	kinetochore	0	0	0	1
GO:0051382	kinetochore assembly	0	0	0	1
GO:0043564	Ku70:Ku80 complex	0	0	0	1
GO:0050017	L-3-cyanoalanine synthase activity	0	0	0	1
GO:0046373	L-arabinose metabolic process	0	0	0	1
GO:0019509	L-methionine salvage from methylthioadenosine	0	0	0	1
GO:0009094	L-phenylalanine biosynthetic process	0	0	0	1
GO:0006559	L-phenylalanine catabolic process	0	0	0	1
GO:0015934	large ribosomal subunit	0	0	0	1
GO:0048366	leaf development	0	0	0	1
GO:0010338	leaf formation	0	0	0	1
GO:0009098	leucine biosynthetic process	0	0	0	1
GO:0004823	leucine-tRNA ligase activity	0	0	0	1
GO:0006429	leucyl-tRNA aminoacylation	0	0	0	1
GO:0019370	leukotriene biosynthetic process	0	0	0	1
GO:0016874	ligase activity	0	0	0	1
GO:0016879	ligase activity, forming carbon-nitrogen bonds	0	0	0	1
GO:0030274	LIM domain binding	0	0	0	1
GO:0009245	lipid A biosynthetic process	0	0	0	1
GO:0008289	lipid binding	0	0	0	1
GO:0008610	lipid biosynthetic process	0	0	0	1
GO:0016042	lipid catabolic process	0	0	0	1
GO:0030259	lipid glycosylation	0	0	0	1
GO:0006629	lipid metabolic process	0	0	0	1
GO:0006869	lipid transport	0	0	0	1
GO:0005319	lipid transporter activity	0	0	0	1
GO:0008915	lipid-A-disaccharide synthase activity	0	0	0	1
GO:0009107	lipoate biosynthetic process	0	0	0	1
GO:0016992	lipoate synthase activity	0	0	0	1
GO:0016829	lyase activity	0	0	0	1
GO:0009089	lysine biosynthetic process via diaminopimelate	0	0	0	1
GO:0009059	macromolecule biosynthetic process	0	0	0	1
GO:0016851	magnesium chelatase activity	0	0	0	1
GO:0000287	magnesium ion binding	1	0	0	1
GO:0015095	magnesium ion transmembrane transporter activity	0	0	0	1
GO:0015693	magnesium ion transport	0	0	0	1
GO:0004471	malate dehydrogenase (decarboxylating) (NAD+) activity	0	0	0	1
GO:0016615	malate dehydrogenase activity	0	0	0	1
GO:0006108	malate metabolic process	0	0	0	1
GO:0004474	malate synthase activity	0	0	0	1
GO:0015743	malate transport	0	0	0	1
GO:0050080	malonyl-CoA decarboxylase activity	0	0	0	1
GO:0030145	manganese ion binding	0	0	0	1
GO:0006013	mannose metabolic process	0	0	0	1
GO:0004476	mannose-6-phosphate isomerase activity	0	0	0	1
GO:0015923	mannosidase activity	0	0	0	1
GO:0033925	mannosyl-glycoprotein endo-beta-N-acetylglucosaminidase activity	0	0	0	1
GO:0004571	mannosyl-oligosaccharide 1,2-alpha-mannosidase activity	0	0	0	1
GO:0033947	mannosylglycoprotein endo-beta-mannosidase activity	0	0	0	1
GO:0042256	mature ribosome assembly	0	0	0	1
GO:0042555	MCM complex	0	0	0	1
GO:0008381	mechanosensitive ion channel activity	0	0	0	1
GO:0016592	mediator complex	2	0	0	1
GO:0051321	meiotic cell cycle	0	0	0	1
GO:0045132	meiotic chromosome segregation	0	0	0	1
GO:0016020	membrane	2	0	0	1
GO:0030117	membrane coat	0	0	0	1
GO:0008152	metabolic process	4	1	0	0.155043
GO:0046872	metal ion binding	0	0	0	1
GO:0046873	metal ion transmembrane transporter activity	0	0	0	1
GO:0030001	metal ion transport	0	0	0	1
GO:0004181	metallocarboxypeptidase activity	0	0	0	1
GO:0004222	metalloendopeptidase activity	1	1	1	1
GO:0008235	metalloexopeptidase activity	0	0	0	1
GO:0008237	metallopeptidase activity	0	0	0	1
GO:0004478	methionine adenosyltransferase activity	0	0	0	1
GO:0009086	methionine biosynthetic process	0	0	0	1
GO:0006555	methionine metabolic process	0	0	0	1
GO:0032259	methylation	0	0	0	1
GO:0004488	methylenetetrahydrofolate dehydrogenase (NADP+) activity	0	0	0	1
GO:0004489	methylenetetrahydrofolate reductase (NAD(P)H) activity	0	0	0	1
GO:0019243	methylglyoxal catabolic process to D-lactate via S-lactoyl-glutathione	0	0	0	1
GO:0034709	methylosome	0	0	0	1
GO:0008168	methyltransferase activity	0	0	0	1
GO:0004496	mevalonate kinase activity	0	0	0	1
GO:0005874	microtubule	1	0	0	1
GO:0005875	microtubule associated complex	0	0	0	1
GO:0008017	microtubule binding	2	1	1	1
GO:0000226	microtubule cytoskeleton organization	0	0	0	1
GO:0003777	microtubule motor activity	1	0	0	1
GO:0007020	microtubule nucleation	0	0	0	1
GO:0005815	microtubule organizing center	0	0	0	1
GO:0031023	microtubule organizing center organization	0	0	0	1
GO:0051013	microtubule severing	1	1	1	1
GO:0007018	microtubule-based movement	1	0	0	1
GO:0007017	microtubule-based process	1	0	0	1
GO:0006298	mismatch repair	0	0	0	1
GO:0032300	mismatch repair complex	0	0	0	1
GO:0030983	mismatched DNA binding	0	0	0	1
GO:0033617	mitochondrial cytochrome c oxidase assembly	0	0	0	1
GO:0006122	mitochondrial electron transport, ubiquinol to cytochrome c	0	0	0	1
GO:0005740	mitochondrial envelope	0	0	0	1
GO:0000266	mitochondrial fission	0	0	0	1
GO:0005743	mitochondrial inner membrane	0	0	0	1
GO:0005758	mitochondrial intermembrane space	0	0	0	1
GO:0005759	mitochondrial matrix	0	0	0	1
GO:0031966	mitochondrial membrane	0	0	0	1
GO:0005741	mitochondrial outer membrane	0	0	0	1
GO:0005742	mitochondrial outer membrane translocase complex	0	0	0	1
GO:0000275	mitochondrial proton-transporting ATP synthase complex, catalytic sector F(1)	0	0	0	1
GO:0000276	mitochondrial proton-transporting ATP synthase complex, coupling factor F(o)	0	0	0	1
GO:0006850	mitochondrial pyruvate transmembrane transport	0	0	0	1
GO:0005747	mitochondrial respiratory chain complex I	0	0	0	1
GO:0005750	mitochondrial respiratory chain complex III	0	0	0	1
GO:0034551	mitochondrial respiratory chain complex III assembly	0	0	0	1
GO:0005751	mitochondrial respiratory chain complex IV	0	0	0	1
GO:0005761	mitochondrial ribosome	0	0	0	1
GO:0005739	mitochondrion	0	0	0	1
GO:0007005	mitochondrion organization	0	0	0	1
GO:0000090	mitotic anaphase	0	0	0	1
GO:0000278	mitotic cell cycle	0	0	0	1
GO:0007093	mitotic cell cycle checkpoint signaling	0	0	0	1
GO:0007076	mitotic chromosome condensation	0	0	0	1
GO:0033314	mitotic DNA replication checkpoint signaling	0	0	0	1
GO:0007064	mitotic sister chromatid cohesion	0	0	0	1
GO:0007094	mitotic spindle assembly checkpoint signaling	0	0	0	1
GO:0006777	Mo-molybdopterin cofactor biosynthetic process	0	0	0	1
GO:0015098	molybdate ion transmembrane transporter activity	0	0	0	1
GO:0015689	molybdate ion transport	0	0	0	1
GO:0030151	molybdenum ion binding	0	0	0	1
GO:0032324	molybdopterin cofactor biosynthetic process	0	0	0	1
GO:0019008	molybdopterin synthase complex	0	0	0	1
GO:0012511	monolayer-surrounded lipid storage body	0	0	0	1
GO:0005451	monovalent cation:proton antiporter activity	0	0	0	1
GO:0034457	Mpp10 complex	0	0	0	1
GO:0030870	Mre11 complex	0	0	0	1
GO:0031124	mRNA 3'-end processing	0	0	0	1
GO:0003729	mRNA binding	0	0	0	1
GO:0006402	mRNA catabolic process	0	0	0	1
GO:0045292	mRNA cis splicing, via spliceosome	0	0	0	1
GO:0006379	mRNA cleavage	0	0	0	1
GO:0005847	mRNA cleavage and polyadenylation specificity factor complex	0	0	0	1
GO:0005849	mRNA cleavage factor complex	0	0	0	1
GO:0004484	mRNA guanylyltransferase activity	0	0	0	1
GO:0006378	mRNA polyadenylation	0	0	0	1
GO:0006397	mRNA processing	0	0	0	1
GO:0006376	mRNA splice site selection	0	0	0	1
GO:0000398	mRNA splicing, via spliceosome	0	0	0	1
GO:0051028	mRNA transport	0	0	0	1
GO:0007275	multicellular organism development	0	0	0	1
GO:0010264	myo-inositol hexakisphosphate biosynthetic process	0	0	0	1
GO:0016459	myosin complex	0	0	0	1
GO:0003942	N-acetyl-gamma-glutamyl-phosphate reductase activity	0	0	0	1
GO:0008080	N-acetyltransferase activity	1	0	0	1
GO:0006491	N-glycan processing	0	0	0	1
GO:0008170	N-methyltransferase activity	0	0	0	1
GO:0006480	N-terminal protein amino acid methylation	0	0	0	1
GO:0006499	N-terminal protein myristoylation	0	0	0	1
GO:0004499	N,N-dimethylaniline monooxygenase activity	0	0	0	1
GO:0004018	N6-(1,2-dicarboxyethyl)AMP AMP-lyase (fumarate-forming) activity	0	0	0	1
GO:0051287	NAD binding	2	0	0	1
GO:0009435	NAD biosynthetic process	0	0	0	1
GO:0016174	NAD(P)H oxidase H2O2-forming activity	0	0	0	1
GO:0003950	NAD+ ADP-ribosyltransferase activity	0	0	0	1
GO:0070403	NAD+ binding	0	0	0	1
GO:0003951	NAD+ kinase activity	0	0	0	1
GO:0008137	NADH dehydrogenase (ubiquinone) activity	0	0	0	1
GO:0003954	NADH dehydrogenase activity	0	0	0	1
GO:0050661	NADP binding	0	0	0	1
GO:0006741	NADP biosynthetic process	0	0	0	1
GO:0070402	NADPH binding	0	0	0	1
GO:0019781	NEDD8 activating enzyme activity	0	0	0	1
GO:0045910	negative regulation of DNA recombination	0	0	0	1
GO:0009910	negative regulation of flower development	0	0	0	1
GO:0016480	negative regulation of transcription by RNA polymerase III	0	0	0	1
GO:0045892	negative regulation of transcription, DNA-templated	0	0	0	1
GO:0017148	negative regulation of translation	0	0	0	1
GO:0045900	negative regulation of translational elongation	0	0	0	1
GO:0016151	nickel cation binding	0	0	0	1
GO:0030418	nicotianamine biosynthetic process	0	0	0	1
GO:0030410	nicotianamine synthase activity	0	0	0	1
GO:0004514	nicotinate-nucleotide diphosphorylase (carboxylating) activity	0	0	0	1
GO:0042128	nitrate assimilation	0	0	0	1
GO:0080028	nitrile biosynthetic process	0	0	0	1
GO:0006807	nitrogen compound metabolic process	0	0	0	1
GO:0071705	nitrogen compound transport	0	0	0	1
GO:0018580	nitronate monooxygenase activity	0	0	0	1
GO:0035267	NuA4 histone acetyltransferase complex	0	0	0	1
GO:0005846	nuclear cap binding complex	0	0	0	1
GO:0000228	nuclear chromosome	0	0	0	1
GO:0000176	nuclear exosome (RNase complex)	0	0	0	1
GO:0005664	nuclear origin of replication recognition complex	0	0	0	1
GO:0005643	nuclear pore	0	0	0	1
GO:0070966	nuclear-transcribed mRNA catabolic process, no-go decay	0	0	0	1
GO:0070481	nuclear-transcribed mRNA catabolic process, non-stop decay	0	0	0	1
GO:0000184	nuclear-transcribed mRNA catabolic process, nonsense-mediated decay	0	0	0	1
GO:0004518	nuclease activity	0	0	0	1
GO:0003676	nucleic acid binding	3	0	0	0.460756
GO:0019205	nucleobase-containing compound kinase activity	0	0	0	1
GO:0006139	nucleobase-containing compound metabolic process	0	0	0	1
GO:0006913	nucleocytoplasmic transport	0	0	0	1
GO:0005730	nucleolus	0	0	0	1
GO:0001882	nucleoside binding	0	0	0	1
GO:0004550	nucleoside diphosphate kinase activity	0	0	0	1
GO:0006165	nucleoside diphosphate phosphorylation	0	0	0	1
GO:0009116	nucleoside metabolic process	0	0	0	1
GO:0005337	nucleoside transmembrane transporter activity	0	0	0	1
GO:0000786	nucleosome	0	0	0	1
GO:0006334	nucleosome assembly	0	0	0	1
GO:0031491	nucleosome binding	0	0	0	1
GO:0000166	nucleotide binding	1	0	0	1
GO:0009165	nucleotide biosynthetic process	1	0	0	1
GO:0098519	nucleotide phosphatase activity, acting on free nucleotides	0	0	0	1
GO:0006289	nucleotide-excision repair	0	0	0	1
GO:0016779	nucleotidyltransferase activity	0	0	0	1
GO:0005634	nucleus	3	0	0	0.460756
GO:0045735	nutrient reservoir activity	0	0	0	1
GO:0008374	O-acyltransferase activity	0	0	0	1
GO:0008171	O-methyltransferase activity	0	0	0	1
GO:0050662	obsolete coenzyme binding	0	0	0	1
GO:0048037	obsolete cofactor binding	0	0	0	1
GO:0004584	obsolete dolichyl-phosphate-mannose-glycolipid alpha-mannosyltransferase activity	0	0	0	1
GO:0008144	obsolete drug binding	0	0	0	1
GO:0003840	obsolete gamma-glutamyltransferase activity	0	0	0	1
GO:0055114	obsolete oxidation-reduction process	8	0	0	0.814319
GO:0008565	obsolete protein transporter activity	0	0	0	1
GO:0004871	obsolete signal transducer activity	0	0	0	1
GO:0070188	obsolete Stn1-Ten1 complex	0	0	0	1
GO:0000989	obsolete transcription factor activity, transcription factor binding	0	0	0	1
GO:0009312	oligosaccharide biosynthetic process	0	0	0	1
GO:0004576	oligosaccharyl transferase activity	0	0	0	1
GO:0008250	oligosaccharyltransferase complex	0	0	0	1
GO:0008242	omega peptidase activity	0	0	0	1
GO:0006730	one-carbon metabolic process	0	0	0	1
GO:0071704	organic substance metabolic process	0	0	0	1
GO:0000808	origin recognition complex	0	0	0	1
GO:0004590	orotidine-5'-phosphate decarboxylase activity	0	0	0	1
GO:0000940	outer kinetochore	0	0	0	1
GO:0019867	outer membrane	0	0	0	1
GO:0008534	oxidized purine nucleobase lesion DNA N-glycosylase activity	0	0	0	1
GO:0016491	oxidoreductase activity	5	0	0	0.645963
GO:0016671	oxidoreductase activity, acting on a sulfur group of donors, disulfide as acceptor	0	0	0	1
GO:0016614	oxidoreductase activity, acting on CH-OH group of donors	0	0	0	1
GO:0016679	oxidoreductase activity, acting on diphenols and related substances as donors	0	0	0	1
GO:0016730	oxidoreductase activity, acting on iron-sulfur proteins as donors	0	0	0	1
GO:0016651	oxidoreductase activity, acting on NAD(P)H	0	0	0	1
GO:0050664	oxidoreductase activity, acting on NAD(P)H, oxygen as acceptor	0	0	0	1
GO:0016655	oxidoreductase activity, acting on NAD(P)H, quinone or similar compound as acceptor	0	0	0	1
GO:0016705	oxidoreductase activity, acting on paired donors, with incorporation or reduction of molecular oxygen	0	0	0	1
GO:0016708	oxidoreductase activity, acting on paired donors, with incorporation or reduction of molecular oxygen, NAD(P)H as one donor, and incorporation of two atoms of oxygen into one donor	0	0	0	1
GO:0016717	oxidoreductase activity, acting on paired donors, with oxidation of a pair of donors resulting in the reduction of molecular oxygen to two molecules of water	0	0	0	1
GO:0016701	oxidoreductase activity, acting on single donors with incorporation of molecular oxygen	0	0	0	1
GO:0016702	oxidoreductase activity, acting on single donors with incorporation of molecular oxygen, incorporation of two atoms of oxygen	0	0	0	1
GO:0016624	oxidoreductase activity, acting on the aldehyde or oxo group of donors, disulfide as acceptor	0	0	0	1
GO:0016620	oxidoreductase activity, acting on the aldehyde or oxo group of donors, NAD or NADP as acceptor	0	0	0	1
GO:0016627	oxidoreductase activity, acting on the CH-CH group of donors	0	0	0	1
GO:0016636	oxidoreductase activity, acting on the CH-CH group of donors, iron-sulfur protein as acceptor	0	0	0	1
GO:0016638	oxidoreductase activity, acting on the CH-NH2 group of donors	0	0	0	1
GO:0016616	oxidoreductase activity, acting on the CH-OH group of donors, NAD or NADP as acceptor	1	0	0	1
GO:0016901	oxidoreductase activity, acting on the CH-OH group of donors, quinone or similar compound as acceptor	0	0	0	1
GO:0016833	oxo-acid-lyase activity	1	0	0	1
GO:0004591	oxoglutarate dehydrogenase (succinyl-transferring) activity	0	0	0	1
GO:0019825	oxygen binding	0	0	0	1
GO:0015444	P-type magnesium transporter activity	0	0	0	1
GO:0098599	palmitoyl hydrolase activity	0	0	0	1
GO:0004592	pantoate-beta-alanine ligase activity	0	0	0	1
GO:0015940	pantothenate biosynthetic process	0	0	0	1
GO:0004594	pantothenate kinase activity	0	0	0	1
GO:0070772	PAS complex	0	0	0	1
GO:0030570	pectate lyase activity	0	0	0	1
GO:0030599	pectinesterase activity	0	0	0	1
GO:0006098	pentose-phosphate shunt	0	0	0	1
GO:0009052	pentose-phosphate shunt, non-oxidative branch	0	0	0	1
GO:0016763	pentosyltransferase activity	0	0	0	1
GO:0008233	peptidase activity	0	0	0	1
GO:0043043	peptide biosynthetic process	0	0	0	1
GO:0042586	peptide deformylase activity	0	0	0	1
GO:0033743	peptide-methionine (R)-S-oxide reductase activity	0	0	0	1
GO:0008113	peptide-methionine (S)-S-oxide reductase activity	0	0	0	1
GO:0035246	peptidyl-arginine N-methylation	0	0	0	1
GO:0017183	peptidyl-diphthamide biosynthetic process from peptidyl-histidine	0	0	0	1
GO:0008612	peptidyl-lysine modification to peptidyl-hypusine	0	0	0	1
GO:0003755	peptidyl-prolyl cis-trans isomerase activity	0	0	0	1
GO:0004601	peroxidase activity	0	0	0	1
GO:0051920	peroxiredoxin activity	0	0	0	1
GO:0005778	peroxisomal membrane	0	0	0	1
GO:0005777	peroxisome	0	0	0	1
GO:0016559	peroxisome fission	0	0	0	1
GO:0007031	peroxisome organization	0	0	0	1
GO:0004826	phenylalanine-tRNA ligase activity	0	0	0	1
GO:0006432	phenylalanyl-tRNA aminoacylation	0	0	0	1
GO:0019211	phosphatase activator activity	0	0	0	1
GO:0016791	phosphatase activity	0	0	0	1
GO:0042301	phosphate ion binding	0	0	0	1
GO:0006817	phosphate ion transport	0	0	0	1
GO:0006796	phosphate-containing compound metabolic process	0	0	0	1
GO:0008429	phosphatidylethanolamine binding	0	0	0	1
GO:0035091	phosphatidylinositol binding	0	0	0	1
GO:0006661	phosphatidylinositol biosynthetic process	0	0	0	1
GO:0046488	phosphatidylinositol metabolic process	0	0	0	1
GO:0017176	phosphatidylinositol N-acetylglucosaminyltransferase activity	0	0	0	1
GO:0046854	phosphatidylinositol phosphate biosynthetic process	0	0	0	1
GO:0016307	phosphatidylinositol phosphate kinase activity	0	0	0	1
GO:0052866	phosphatidylinositol phosphate phosphatase activity	0	0	0	1
GO:0004435	phosphatidylinositol phospholipase C activity	0	0	0	1
GO:0032266	phosphatidylinositol-3-phosphate binding	0	0	0	1
GO:0036092	phosphatidylinositol-3-phosphate biosynthetic process	0	0	0	1
GO:0048015	phosphatidylinositol-mediated signaling	0	0	0	1
GO:0006659	phosphatidylserine biosynthetic process	0	0	0	1
GO:0004609	phosphatidylserine decarboxylase activity	0	0	0	1
GO:0008963	phospho-N-acetylmuramoyl-pentapeptide-transferase activity	0	0	0	1
GO:0004612	phosphoenolpyruvate carboxykinase (ATP) activity	0	0	0	1
GO:0008964	phosphoenolpyruvate carboxylase activity	0	0	0	1
GO:0004616	phosphogluconate dehydrogenase (decarboxylating) activity	1	0	0	1
GO:0004618	phosphoglycerate kinase activity	0	0	0	1
GO:0004619	phosphoglycerate mutase activity	0	0	0	1
GO:0004623	phospholipase A2 activity	0	0	0	1
GO:0005543	phospholipid binding	0	0	0	1
GO:0008654	phospholipid biosynthetic process	0	0	0	1
GO:0006644	phospholipid metabolic process	0	0	0	1
GO:0015914	phospholipid transport	0	0	0	1
GO:0004615	phosphomannomutase activity	0	0	0	1
GO:0004721	phosphoprotein phosphatase activity	0	0	0	1
GO:0004634	phosphopyruvate hydratase activity	0	0	0	1
GO:0000015	phosphopyruvate hydratase complex	0	0	0	1
GO:0000155	phosphorelay sensor kinase activity	0	0	0	1
GO:0000160	phosphorelay signal transduction system	0	0	0	1
GO:0004635	phosphoribosyl-AMP cyclohydrolase activity	0	0	0	1
GO:0004637	phosphoribosylamine-glycine ligase activity	0	0	0	1
GO:0004643	phosphoribosylaminoimidazolecarboxamide formyltransferase activity	0	0	0	1
GO:0004640	phosphoribosylanthranilate isomerase activity	0	0	0	1
GO:0008081	phosphoric diester hydrolase activity	0	0	0	1
GO:0042578	phosphoric ester hydrolase activity	0	0	0	1
GO:0016310	phosphorylation	0	0	0	1
GO:0016773	phosphotransferase activity, alcohol group as acceptor	0	0	0	1
GO:0016780	phosphotransferase activity, for other substituted phosphate groups	0	0	0	1
GO:0048573	photoperiodism, flowering	0	0	0	1
GO:0015979	photosynthesis	0	0	0	1
GO:0009765	photosynthesis, light harvesting	1	0	0	1
GO:0019684	photosynthesis, light reaction	0	0	0	1
GO:0009767	photosynthetic electron transport chain	0	0	0	1
GO:0009772	photosynthetic electron transport in photosystem II	0	0	0	1
GO:0009521	photosystem	0	0	0	1
GO:0009522	photosystem I	0	0	0	1
GO:0009538	photosystem I reaction center	0	0	0	1
GO:0009523	photosystem II	0	0	0	1
GO:0010207	photosystem II assembly	0	0	0	1
GO:0009654	photosystem II oxygen evolving complex	0	0	0	1
GO:0009539	photosystem II reaction center	0	0	0	1
GO:0042549	photosystem II stabilization	0	0	0	1
GO:0009638	phototropism	0	0	0	1
GO:0046938	phytochelatin biosynthetic process	0	0	0	1
GO:0010024	phytochromobilin biosynthetic process	0	0	0	1
GO:0032777	Piccolo NuA4 histone acetyltransferase complex	0	0	0	1
GO:0034715	pICln-Sm protein complex	0	0	0	1
GO:0048481	plant ovule development	0	0	0	1
GO:0009664	plant-type cell wall organization	0	0	0	1
GO:0009626	plant-type hypersensitive response	0	0	0	1
GO:0009834	plant-type secondary cell wall biogenesis	0	0	0	1
GO:0005886	plasma membrane	0	0	0	1
GO:0009496	plastoquinol--plastocyanin reductase activity	0	0	0	1
GO:0016973	poly(A)+ mRNA export from nucleus	0	0	0	1
GO:0004649	poly(ADP-ribose) glycohydrolase activity	0	0	0	1
GO:0004650	polygalacturonase activity	0	0	0	1
GO:0047262	polygalacturonate 4-alpha-galacturonosyltransferase activity	0	0	0	1
GO:0004652	polynucleotide adenylyltransferase activity	0	0	0	1
GO:0004654	polyribonucleotide nucleotidyltransferase activity	0	0	0	1
GO:0030247	polysaccharide binding	0	0	0	1
GO:0000272	polysaccharide catabolic process	0	0	0	1
GO:0004655	porphobilinogen synthase activity	0	0	0	1
GO:0006779	porphyrin-containing compound biosynthetic process	0	0	0	1
GO:0009958	positive gravitropism	0	0	0	1
GO:0010508	positive regulation of autophagy	0	0	0	1
GO:0043085	positive regulation of catalytic activity	0	0	0	1
GO:0045739	positive regulation of DNA repair	0	0	0	1
GO:0045747	positive regulation of Notch signaling pathway	0	0	0	1
GO:0032968	positive regulation of transcription elongation from RNA polymerase II promoter	0	0	0	1
GO:0045893	positive regulation of transcription, DNA-templated	0	0	0	1
GO:0045901	positive regulation of translational elongation	0	0	0	1
GO:0045905	positive regulation of translational termination	0	0	0	1
GO:0007023	post-chaperonin tubulin folding pathway	0	0	0	1
GO:0035194	post-transcriptional gene silencing by RNA	0	0	0	1
GO:0031204	posttranslational protein targeting to membrane, translocation	0	0	0	1
GO:0030955	potassium ion binding	1	0	0	1
GO:0071805	potassium ion transmembrane transport	0	0	0	1
GO:0015079	potassium ion transmembrane transporter activity	0	0	0	1
GO:0006813	potassium ion transport	0	0	0	1
GO:0045131	pre-mRNA branch point binding	0	0	0	1
GO:0016272	prefoldin complex	0	0	0	1
GO:0001735	prenylcysteine oxidase activity	0	0	0	1
GO:0004659	prenyltransferase activity	0	0	0	1
GO:0004664	prephenate dehydratase activity	0	0	0	1
GO:0008977	prephenate dehydrogenase (NAD+) activity	0	0	0	1
GO:0004665	prephenate dehydrogenase (NADP+) activity	0	0	0	1
GO:0030688	preribosome, small subunit precursor	0	0	0	1
GO:0008131	primary amine oxidase activity	0	0	0	1
GO:0044238	primary metabolic process	0	0	0	1
GO:0006561	proline biosynthetic process	0	0	0	1
GO:0006562	proline catabolic process	0	0	0	1
GO:0004657	proline dehydrogenase activity	0	0	0	1
GO:0004827	proline-tRNA ligase activity	0	0	0	1
GO:0006433	prolyl-tRNA aminoacylation	0	0	0	1
GO:0043248	proteasome assembly	0	0	0	1
GO:0000502	proteasome complex	0	0	0	1
GO:0005839	proteasome core complex	0	0	0	1
GO:0019773	proteasome core complex, alpha-subunit complex	0	0	0	1
GO:0005838	proteasome regulatory particle	0	0	0	1
GO:0008540	proteasome regulatory particle, base subcomplex	0	0	0	1
GO:0043161	proteasome-mediated ubiquitin-dependent protein catabolic process	0	0	0	1
GO:0006471	protein ADP-ribosylation	0	0	0	1
GO:0016598	protein arginylation	0	0	0	1
GO:0005515	protein binding	11	2	1	0.329424
GO:0004671	protein C-terminal S-isoprenylcysteine carboxyl O-methyltransferase activity	0	0	0	1
GO:0008022	protein C-terminus binding	0	0	0	1
GO:0030163	protein catabolic process	0	0	0	1
GO:0051259	protein complex oligomerization	1	0	0	1
GO:0006482	protein demethylation	1	1	1	1
GO:0006470	protein dephosphorylation	0	0	0	1
GO:0016579	protein deubiquitination	0	0	0	1
GO:0046983	protein dimerization activity	1	0	0	1
GO:0003756	protein disulfide isomerase activity	0	0	0	1
GO:0019904	protein domain specific binding	0	0	0	1
GO:0018343	protein farnesylation	0	0	0	1
GO:0005965	protein farnesyltransferase complex	0	0	0	1
GO:0006457	protein folding	1	0	0	1
GO:0006486	protein glycosylation	0	0	0	1
GO:0042803	protein homodimerization activity	0	0	0	1
GO:0051260	protein homooligomerization	0	0	0	1
GO:0017038	protein import	0	0	0	1
GO:0045038	protein import into chloroplast thylakoid membrane	0	0	0	1
GO:0030150	protein import into mitochondrial matrix	0	0	0	1
GO:0006606	protein import into nucleus	0	0	0	1
GO:0016558	protein import into peroxisome matrix	0	0	0	1
GO:0016560	protein import into peroxisome matrix, docking	0	0	0	1
GO:0051205	protein insertion into membrane	0	0	0	1
GO:0045039	protein insertion into mitochondrial inner membrane	0	0	0	1
GO:0045040	protein insertion into mitochondrial outer membrane	0	0	0	1
GO:0004672	protein kinase activity	6	1	1	0.306088
GO:0019901	protein kinase binding	0	0	0	1
GO:0007205	protein kinase C-activating G protein-coupled receptor signaling pathway	0	0	0	1
GO:0005956	protein kinase CK2 complex	0	0	0	1
GO:0019887	protein kinase regulator activity	0	0	0	1
GO:0019538	protein metabolic process	0	0	0	1
GO:0006479	protein methylation	0	0	0	1
GO:0006487	protein N-linked glycosylation	0	0	0	1
GO:0018279	protein N-linked glycosylation via asparagine	0	0	0	1
GO:0045116	protein neddylation	0	0	0	1
GO:0000413	protein peptidyl-prolyl isomerization	0	0	0	1
GO:0004864	protein phosphatase inhibitor activity	0	0	0	1
GO:0000159	protein phosphatase type 2A complex	0	0	0	1
GO:0006468	protein phosphorylation	6	1	1	0.306088
GO:0018342	protein prenylation	0	0	0	1
GO:0008318	protein prenyltransferase activity	0	0	0	1
GO:0016485	protein processing	0	0	0	1
GO:0030091	protein repair	0	0	0	1
GO:0006621	protein retention in ER lumen	0	0	0	1
GO:0009306	protein secretion	0	0	0	1
GO:0004674	protein serine/threonine kinase activity	0	0	0	1
GO:0004722	protein serine/threonine phosphatase activity	0	0	0	1
GO:0004712	protein serine/threonine/tyrosine kinase activity	0	0	0	1
GO:0050821	protein stabilization	0	0	0	1
GO:0016925	protein sumoylation	0	0	0	1
GO:0006605	protein targeting	0	0	0	1
GO:0006625	protein targeting to peroxisome	0	0	0	1
GO:0015031	protein transport	0	0	0	1
GO:0004725	protein tyrosine phosphatase activity	0	0	0	1
GO:0008138	protein tyrosine/serine/threonine phosphatase activity	0	0	0	1
GO:0016567	protein ubiquitination	0	0	0	1
GO:0004668	protein-arginine deiminase activity	0	0	0	1
GO:0018298	protein-chromophore linkage	0	0	0	1
GO:0047134	protein-disulfide reductase (NAD(P)) activity	0	0	0	1
GO:0015035	protein-disulfide reductase activity	0	0	0	1
GO:0017003	protein-heme linkage	0	0	0	1
GO:0004719	protein-L-isoaspartate (D-aspartate) O-methyltransferase activity	0	0	0	1
GO:0030674	protein-macromolecule adaptor activity	0	0	0	1
GO:0008418	protein-N-terminal asparagine amidohydrolase activity	0	0	0	1
GO:0017009	protein-phycocyanobilin linkage	0	0	0	1
GO:0015450	protein-transporting ATPase activity	0	0	0	1
GO:0006508	proteolysis	3	1	1	0.0874329
GO:0051603	proteolysis involved in cellular protein catabolic process	0	0	0	1
GO:0015078	proton transmembrane transporter activity	0	0	0	1
GO:0046933	proton-transporting ATP synthase activity, rotational mechanism	0	0	0	1
GO:0043461	proton-transporting ATP synthase complex assembly	0	0	0	1
GO:0045261	proton-transporting ATP synthase complex, catalytic core F(1)	0	0	0	1
GO:0045263	proton-transporting ATP synthase complex, coupling factor F(o)	0	0	0	1
GO:0046961	proton-transporting ATPase activity, rotational mechanism	0	0	0	1
GO:0033178	proton-transporting two-sector ATPase complex, catalytic domain	0	0	0	1
GO:0033177	proton-transporting two-sector ATPase complex, proton-transporting domain	0	0	0	1
GO:0033179	proton-transporting V-type ATPase, V0 domain	0	0	0	1
GO:0033180	proton-transporting V-type ATPase, V1 domain	0	0	0	1
GO:0009982	pseudouridine synthase activity	0	0	0	1
GO:0001522	pseudouridine synthesis	0	0	0	1
GO:0042558	pteridine-containing compound metabolic process	0	0	0	1
GO:0009113	purine nucleobase biosynthetic process	0	0	0	1
GO:0005345	purine nucleobase transmembrane transporter activity	0	0	0	1
GO:0006863	purine nucleobase transport	0	0	0	1
GO:0006164	purine nucleotide biosynthetic process	0	0	0	1
GO:0009446	putrescine biosynthetic process	0	0	0	1
GO:0009443	pyridoxal 5'-phosphate salvage	0	0	0	1
GO:0008478	pyridoxal kinase activity	0	0	0	1
GO:0030170	pyridoxal phosphate binding	0	0	0	1
GO:0042823	pyridoxal phosphate biosynthetic process	0	0	0	1
GO:0004733	pyridoxamine-phosphate oxidase activity	0	0	0	1
GO:0008615	pyridoxine biosynthetic process	0	0	0	1
GO:0019856	pyrimidine nucleobase biosynthetic process	0	0	0	1
GO:0006221	pyrimidine nucleotide biosynthetic process	0	0	0	1
GO:0016462	pyrophosphatase activity	0	0	0	1
GO:0009678	pyrophosphate hydrolysis-driven proton transmembrane transporter activity	0	0	0	1
GO:0004735	pyrroline-5-carboxylate reductase activity	0	0	0	1
GO:0004739	pyruvate dehydrogenase (acetyl-transferring) activity	0	0	0	1
GO:0004743	pyruvate kinase activity	1	0	0	1
GO:0006090	pyruvate metabolic process	0	0	0	1
GO:0050242	pyruvate, phosphate dikinase activity	0	0	0	1
GO:0008479	queuine tRNA-ribosyltransferase activity	0	0	0	1
GO:0008616	queuosine biosynthetic process	0	0	0	1
GO:0008987	quinolinate synthetase A activity	0	0	0	1
GO:0048038	quinone binding	0	0	0	1
GO:0036361	racemase activity, acting on amino acids and derivatives	0	0	0	1
GO:0016857	racemase and epimerase activity, acting on carbohydrates and derivatives	0	0	0	1
GO:0009956	radial pattern formation	0	0	0	1
GO:0007131	reciprocal meiotic recombination	0	0	0	1
GO:0048544	recognition of pollen	0	0	0	1
GO:0030833	regulation of actin filament polymerization	0	0	0	1
GO:0032012	regulation of ARF protein signal transduction	0	0	0	1
GO:0050790	regulation of catalytic activity	0	0	0	1
GO:0051726	regulation of cell cycle	0	0	0	1
GO:0042127	regulation of cell population proliferation	0	0	0	1
GO:0042752	regulation of circadian rhythm	0	0	0	1
GO:0000079	regulation of cyclin-dependent protein serine/threonine kinase activity	0	0	0	1
GO:0032465	regulation of cytokinesis	0	0	0	1
GO:0032955	regulation of division septum assembly	0	0	0	1
GO:0044030	regulation of DNA methylation	0	0	0	1
GO:0006282	regulation of DNA repair	0	0	0	1
GO:0006275	regulation of DNA replication	0	0	0	1
GO:0051090	regulation of DNA-binding transcription factor activity	0	0	0	1
GO:0032784	regulation of DNA-templated transcription, elongation	0	0	0	1
GO:0009909	regulation of flower development	0	0	0	1
GO:0010468	regulation of gene expression	0	0	0	1
GO:0043087	regulation of GTPase activity	0	0	0	1
GO:0043550	regulation of lipid kinase activity	0	0	0	1
GO:0031110	regulation of microtubule polymerization or depolymerization	0	0	0	1
GO:0030071	regulation of mitotic metaphase/anaphase transition	0	0	0	1
GO:0060236	regulation of mitotic spindle organization	0	0	0	1
GO:0048024	regulation of mRNA splicing, via spliceosome	0	0	0	1
GO:0050999	regulation of nitric-oxide synthase activity	0	0	0	1
GO:0006808	regulation of nitrogen utilization	0	0	0	1
GO:0043666	regulation of phosphoprotein phosphatase activity	0	0	0	1
GO:2000029	regulation of proanthocyanidin biosynthetic process	0	0	0	1
GO:0042176	regulation of protein catabolic process	0	0	0	1
GO:0010155	regulation of proton transport	0	0	0	1
GO:0009966	regulation of signal transduction	0	0	0	1
GO:0006357	regulation of transcription by RNA polymerase II	2	0	0	1
GO:0006359	regulation of transcription by RNA polymerase III	0	0	0	1
GO:0006355	regulation of transcription, DNA-templated	3	0	0	0.460756
GO:0006450	regulation of translational fidelity	0	0	0	1
GO:0048478	replication fork protection	0	0	0	1
GO:0070469	respirasome	0	0	0	1
GO:0022904	respiratory electron transport chain	0	0	0	1
GO:0009733	response to auxin	0	0	0	1
GO:0009607	response to biotic stimulus	0	0	0	1
GO:0050826	response to freezing	0	0	0	1
GO:0009408	response to heat	0	0	0	1
GO:0009725	response to hormone	0	0	0	1
GO:0010212	response to ionizing radiation	0	0	0	1
GO:0009416	response to light stimulus	0	0	0	1
GO:0010038	response to metal ion	0	0	0	1
GO:0006979	response to oxidative stress	0	0	0	1
GO:0019236	response to pheromone	0	0	0	1
GO:0006950	response to stress	0	0	0	1
GO:0009744	response to sucrose	0	0	0	1
GO:0009415	response to water	0	0	0	1
GO:0009611	response to wounding	0	0	0	1
GO:0042147	retrograde transport, endosome to Golgi	0	0	0	1
GO:0006890	retrograde vesicle-mediated transport, Golgi to endoplasmic reticulum	0	0	0	1
GO:0030904	retromer complex	0	0	0	1
GO:0005094	Rho GDP-dissociation inhibitor activity	0	0	0	1
GO:0009231	riboflavin biosynthetic process	0	0	0	1
GO:0008531	riboflavin kinase activity	0	0	0	1
GO:0004746	riboflavin synthase activity	0	0	0	1
GO:0009349	riboflavin synthase complex	0	0	0	1
GO:0004540	ribonuclease activity	0	0	0	1
GO:0004525	ribonuclease III activity	0	0	0	1
GO:0000172	ribonuclease MRP complex	0	0	0	1
GO:0004526	ribonuclease P activity	0	0	0	1
GO:0030677	ribonuclease P complex	0	0	0	1
GO:0033897	ribonuclease T2 activity	0	0	0	1
GO:0032549	ribonucleoside binding	0	0	0	1
GO:0004748	ribonucleoside-diphosphate reductase activity, thioredoxin disulfide as acceptor	0	0	0	1
GO:0004749	ribose phosphate diphosphokinase activity	0	0	0	1
GO:0004751	ribose-5-phosphate isomerase activity	0	0	0	1
GO:0042273	ribosomal large subunit biogenesis	0	0	0	1
GO:0000055	ribosomal large subunit export from nucleus	0	0	0	1
GO:0042274	ribosomal small subunit biogenesis	0	0	0	1
GO:0005840	ribosome	1	1	0	1
GO:0043022	ribosome binding	0	0	0	1
GO:0042254	ribosome biogenesis	0	0	0	1
GO:0016984	ribulose-bisphosphate carboxylase activity	0	0	0	1
GO:0003723	RNA binding	1	0	0	1
GO:0000339	RNA cap binding	0	0	0	1
GO:0003972	RNA ligase (ATP) activity	0	0	0	1
GO:0016070	RNA metabolic process	0	0	0	1
GO:0001510	RNA methylation	0	0	0	1
GO:0008173	RNA methyltransferase activity	0	0	0	1
GO:0009451	RNA modification	0	0	0	1
GO:0043631	RNA polyadenylation	0	0	0	1
GO:0005665	RNA polymerase II, core complex	0	0	0	1
GO:0005666	RNA polymerase III complex	0	0	0	1
GO:0006396	RNA processing	0	0	0	1
GO:0008380	RNA splicing	0	0	0	1
GO:0071025	RNA surveillance	0	0	0	1
GO:0003968	RNA-directed 5'-3' RNA polymerase activity	0	0	0	1
GO:0003964	RNA-directed DNA polymerase activity	0	0	0	1
GO:0004523	RNA-DNA hybrid ribonuclease activity	0	0	0	1
GO:0019843	rRNA binding	1	1	0	1
GO:0031167	rRNA methylation	0	0	0	1
GO:0008649	rRNA methyltransferase activity	0	0	0	1
GO:0030598	rRNA N-glycosylase activity	0	0	0	1
GO:0006364	rRNA processing	1	0	0	1
GO:0006556	S-adenosylmethionine biosynthetic process	0	0	0	1
GO:0008757	S-adenosylmethionine-dependent methyltransferase activity	0	0	0	1
GO:0018738	S-formylglutathione hydrolase activity	0	0	0	1
GO:0000124	SAGA complex	0	0	0	1
GO:0070461	SAGA-type complex	1	1	1	1
GO:0005784	Sec61 translocon complex	0	0	0	1
GO:0008271	secondary active sulfate transmembrane transporter activity	0	0	0	1
GO:0010223	secondary shoot formation	0	0	0	1
GO:0048316	seed development	0	0	0	1
GO:0008430	selenium binding	1	0	0	1
GO:0043565	sequence-specific DNA binding	2	0	0	1
GO:0009001	serine O-acetyltransferase activity	0	0	0	1
GO:0004828	serine-tRNA ligase activity	0	0	0	1
GO:0004185	serine-type carboxypeptidase activity	0	0	0	1
GO:0004252	serine-type endopeptidase activity	1	0	0	1
GO:0004867	serine-type endopeptidase inhibitor activity	0	0	0	1
GO:0070008	serine-type exopeptidase activity	0	0	0	1
GO:0008236	serine-type peptidase activity	0	0	0	1
GO:0006434	seryl-tRNA aminoacylation	0	0	0	1
GO:0004764	shikimate 3-dehydrogenase (NADP+) activity	0	0	0	1
GO:0008373	sialyltransferase activity	0	0	0	1
GO:0016987	sigma factor activity	0	0	0	1
GO:0005787	signal peptidase complex	0	0	0	1
GO:0006465	signal peptide processing	0	0	0	1
GO:0048500	signal recognition particle	0	0	0	1
GO:0005047	signal recognition particle binding	0	0	0	1
GO:0005785	signal recognition particle receptor complex	0	0	0	1
GO:0080085	signal recognition particle, chloroplast targeting	0	0	0	1
GO:0005786	signal recognition particle, endoplasmic reticulum targeting	0	0	0	1
GO:0007165	signal transduction	0	0	0	1
GO:0003697	single-stranded DNA binding	0	0	0	1
GO:0043047	single-stranded telomeric DNA binding	0	0	0	1
GO:0016852	sirohydrochlorin cobaltochelatase activity	0	0	0	1
GO:0007264	small GTPase mediated signal transduction	0	0	0	1
GO:0030532	small nuclear ribonucleoprotein complex	0	0	0	1
GO:0015935	small ribosomal subunit	0	0	0	1
GO:0032040	small-subunit processome	0	0	0	1
GO:0030915	Smc5-Smc6 complex	0	0	0	1
GO:0005732	sno(s)RNA-containing ribonucleoprotein complex	0	0	0	1
GO:0030515	snoRNA binding	0	0	0	1
GO:0017069	snRNA binding	0	0	0	1
GO:0016180	snRNA processing	0	0	0	1
GO:0006814	sodium ion transport	0	0	0	1
GO:0015299	solute:proton antiporter activity	0	0	0	1
GO:0009432	SOS response	0	0	0	1
GO:0008295	spermidine biosynthetic process	0	0	0	1
GO:0006597	spermine biosynthetic process	0	0	0	1
GO:0006665	sphingolipid metabolic process	0	0	0	1
GO:0050290	sphingomyelin phosphodiesterase D activity	0	0	0	1
GO:0005819	spindle	0	0	0	1
GO:0051225	spindle assembly	0	0	0	1
GO:0005876	spindle microtubule	0	0	0	1
GO:0000922	spindle pole	0	0	0	1
GO:0005681	spliceosomal complex	0	0	0	1
GO:0000390	spliceosomal complex disassembly	0	0	0	1
GO:0000387	spliceosomal snRNP assembly	0	0	0	1
GO:0000244	spliceosomal tri-snRNP complex assembly	0	0	0	1
GO:0004506	squalene monooxygenase activity	0	0	0	1
GO:0006614	SRP-dependent cotranslational protein targeting to membrane	0	0	0	1
GO:2001070	starch binding	0	0	0	1
GO:0006694	steroid biosynthetic process	0	0	0	1
GO:0016125	sterol metabolic process	0	0	0	1
GO:0016844	strictosidine synthase activity	0	0	0	1
GO:0005199	structural constituent of cell wall	0	0	0	1
GO:0017056	structural constituent of nuclear pore	0	0	0	1
GO:0003735	structural constituent of ribosome	1	1	0	1
GO:0005198	structural molecule activity	0	0	0	1
GO:0004575	sucrose alpha-glucosidase activity	0	0	0	1
GO:0005986	sucrose biosynthetic process	1	0	0	1
GO:0005985	sucrose metabolic process	0	0	0	1
GO:0016157	sucrose synthase activity	0	0	0	1
GO:0008515	sucrose transmembrane transporter activity	0	0	0	1
GO:0015770	sucrose transport	0	0	0	1
GO:0050307	sucrose-phosphate phosphatase activity	1	0	0	1
GO:0004781	sulfate adenylyltransferase (ATP) activity	0	0	0	1
GO:0000103	sulfate assimilation	0	0	0	1
GO:1902358	sulfate transmembrane transport	0	0	0	1
GO:0015116	sulfate transmembrane transporter activity	0	0	0	1
GO:0008272	sulfate transport	0	0	0	1
GO:0032542	sulfiredoxin activity	0	0	0	1
GO:0008146	sulfotransferase activity	0	0	0	1
GO:0008484	sulfuric ester hydrolase activity	0	0	0	1
GO:0019789	SUMO transferase activity	0	0	0	1
GO:0032783	super elongation complex	0	0	0	1
GO:0004784	superoxide dismutase activity	0	0	0	1
GO:0016532	superoxide dismutase copper chaperone activity	0	0	0	1
GO:0006801	superoxide metabolic process	0	0	0	1
GO:0019905	syntaxin binding	0	0	0	1
GO:0071816	tail-anchored membrane protein insertion into ER membrane	0	0	0	1
GO:0017025	TBP-class protein binding	0	0	0	1
GO:0000723	telomere maintenance	0	0	0	1
GO:0042162	telomeric DNA binding	0	0	0	1
GO:0010333	terpene synthase activity	0	0	0	1
GO:0016114	terpenoid biosynthetic process	0	0	0	1
GO:0009029	tetraacyldisaccharide 4'-kinase activity	0	0	0	1
GO:0006729	tetrahydrobiopterin biosynthetic process	0	0	0	1
GO:0046654	tetrahydrofolate biosynthetic process	0	0	0	1
GO:0004326	tetrahydrofolylpolyglutamate synthase activity	0	0	0	1
GO:0033014	tetrapyrrole biosynthetic process	0	0	0	1
GO:0030975	thiamine binding	0	0	0	1
GO:0009228	thiamine biosynthetic process	0	0	0	1
GO:0009229	thiamine diphosphate biosynthetic process	0	0	0	1
GO:0004788	thiamine diphosphokinase activity	0	0	0	1
GO:0030976	thiamine pyrophosphate binding	0	0	0	1
GO:0004789	thiamine-phosphate diphosphorylase activity	0	0	0	1
GO:0016972	thiol oxidase activity	0	0	0	1
GO:0004843	thiol-dependent deubiquitinase	0	0	0	1
GO:0016790	thiolester hydrolase activity	0	0	0	1
GO:0000445	THO complex part of transcription export complex	0	0	0	1
GO:0004298	threonine-type endopeptidase activity	0	0	0	1
GO:0009579	thylakoid	0	0	0	1
GO:0042651	thylakoid membrane	0	0	0	1
GO:0004797	thymidine kinase activity	0	0	0	1
GO:0004799	thymidylate synthase activity	0	0	0	1
GO:0005744	TIM23 mitochondrial import inner membrane translocase complex	0	0	0	1
GO:0009976	tocopherol cyclase activity	0	0	0	1
GO:0031929	TOR signaling	0	0	0	1
GO:0031931	TORC1 complex	0	0	0	1
GO:0008483	transaminase activity	0	0	0	1
GO:0006366	transcription by RNA polymerase II	1	0	0	1
GO:0006383	transcription by RNA polymerase III	0	0	0	1
GO:0003713	transcription coactivator activity	0	0	0	1
GO:0003712	transcription coregulator activity	0	0	0	1
GO:0003714	transcription corepressor activity	0	0	0	1
GO:0006368	transcription elongation from RNA polymerase II promoter	0	0	0	1
GO:0005672	transcription factor TFIIA complex	0	0	0	1
GO:0005669	transcription factor TFIID complex	0	0	0	1
GO:0005674	transcription factor TFIIF complex	1	0	0	1
GO:0000439	transcription factor TFIIH core complex	0	0	0	1
GO:0000126	transcription factor TFIIIB complex	0	0	0	1
GO:0070985	transcription factor TFIIK complex	0	0	0	1
GO:0006367	transcription initiation from RNA polymerase II promoter	1	0	0	1
GO:0006384	transcription initiation from RNA polymerase III promoter	0	0	0	1
GO:0005667	transcription regulator complex	0	0	0	1
GO:0017053	transcription repressor complex	0	0	0	1
GO:0006351	transcription, DNA-templated	1	0	0	1
GO:0016740	transferase activity	0	0	0	1
GO:0016765	transferase activity, transferring alkyl or aryl (other than methyl) groups	0	0	0	1
GO:0016772	transferase activity, transferring phosphorus-containing groups	0	0	0	1
GO:0006412	translation	1	1	0	1
GO:0003746	translation elongation factor activity	0	0	0	1
GO:0003743	translation initiation factor activity	0	0	0	1
GO:0031369	translation initiation factor binding	0	0	0	1
GO:0003747	translation release factor activity	0	0	0	1
GO:0016149	translation release factor activity, codon specific	0	0	0	1
GO:0006414	translational elongation	0	0	0	1
GO:0006452	translational frameshifting	0	0	0	1
GO:0006413	translational initiation	0	0	0	1
GO:0006415	translational termination	0	0	0	1
GO:0019985	translesion synthesis	0	0	0	1
GO:0055085	transmembrane transport	0	0	0	1
GO:0022857	transmembrane transporter activity	0	0	0	1
GO:0006810	transport	0	0	0	1
GO:0005215	transporter activity	0	0	0	1
GO:0005992	trehalose biosynthetic process	0	0	0	1
GO:0005991	trehalose metabolic process	0	0	0	1
GO:0006099	tricarboxylic acid cycle	0	0	0	1
GO:0019432	triglyceride biosynthetic process	0	0	0	1
GO:0004806	triglyceride lipase activity	0	0	0	1
GO:0004807	triose-phosphate isomerase activity	0	0	0	1
GO:0016429	tRNA (adenine-N1-)-methyltransferase activity	0	0	0	1
GO:0004809	tRNA (guanine-N2-)-methyltransferase activity	0	0	0	1
GO:0008176	tRNA (guanine-N7-)-methyltransferase activity	0	0	0	1
GO:0031515	tRNA (m1A) methyltransferase complex	0	0	0	1
GO:0043399	tRNA A64-2'-O-ribosylphosphate transferase activity	0	0	0	1
GO:0043039	tRNA aminoacylation	0	0	0	1
GO:0006418	tRNA aminoacylation for protein translation	1	0	0	1
GO:0000049	tRNA binding	0	0	0	1
GO:0017150	tRNA dihydrouridine synthase activity	0	0	0	1
GO:0008193	tRNA guanylyltransferase activity	0	0	0	1
GO:0030488	tRNA methylation	0	0	0	1
GO:0006400	tRNA modification	0	0	0	1
GO:0008033	tRNA processing	0	0	0	1
GO:0006388	tRNA splicing, via endonucleolytic cleavage and ligation	0	0	0	1
GO:0034227	tRNA thio-modification	0	0	0	1
GO:0000213	tRNA-intron endonuclease activity	0	0	0	1
GO:0000162	tryptophan biosynthetic process	0	0	0	1
GO:0019441	tryptophan catabolic process to kynurenine	0	0	0	1
GO:0006568	tryptophan metabolic process	0	0	0	1
GO:0004834	tryptophan synthase activity	0	0	0	1
GO:0004830	tryptophan-tRNA ligase activity	0	0	0	1
GO:0006436	tryptophanyl-tRNA aminoacylation	0	0	0	1
GO:0015631	tubulin binding	0	0	0	1
GO:0007021	tubulin complex assembly	0	0	0	1
GO:0006571	tyrosine biosynthetic process	0	0	0	1
GO:0006570	tyrosine metabolic process	0	0	0	1
GO:0004831	tyrosine-tRNA ligase activity	0	0	0	1
GO:0005685	U1 snRNP	0	0	0	1
GO:0071008	U2-type post-mRNA release spliceosomal complex	0	0	0	1
GO:0046540	U4/U6 x U5 tri-snRNP complex	0	0	0	1
GO:0030623	U5 snRNA binding	0	0	0	1
GO:0034477	U6 snRNA 3'-end processing	0	0	0	1
GO:0017070	U6 snRNA binding	0	0	0	1
GO:0008121	ubiquinol-cytochrome-c reductase activity	0	0	0	1
GO:0006744	ubiquinone biosynthetic process	0	0	0	1
GO:0043130	ubiquitin binding	0	0	0	1
GO:0000151	ubiquitin ligase complex	0	0	0	1
GO:0031625	ubiquitin protein ligase binding	0	0	0	1
GO:0006511	ubiquitin-dependent protein catabolic process	0	0	0	1
GO:0008641	ubiquitin-like modifier activating enzyme activity	0	0	0	1
GO:0004842	ubiquitin-protein transferase activity	0	0	0	1
GO:0034450	ubiquitin-ubiquitin ligase activity	0	0	0	1
GO:0008759	UDP-3-O-[3-hydroxymyristoyl] N-acetylglucosamine deacetylase activity	0	0	0	1
GO:0003980	UDP-glucose:glycoprotein glucosyltransferase activity	0	0	0	1
GO:0008108	UDP-glucose:hexose-1-phosphate uridylyltransferase activity	0	0	0	1
GO:0008762	UDP-N-acetylmuramate dehydrogenase activity	0	0	0	1
GO:0051082	unfolded protein binding	0	0	0	1
GO:0004844	uracil DNA N-glycosylase activity	0	0	0	1
GO:0043419	urea catabolic process	0	0	0	1
GO:0009041	uridylate kinase activity	0	0	0	1
GO:0070569	uridylyltransferase activity	0	0	0	1
GO:0004853	uroporphyrinogen decarboxylase activity	0	0	0	1
GO:0004852	uroporphyrinogen-III synthase activity	0	0	0	1
GO:0006228	UTP biosynthetic process	0	0	0	1
GO:0016471	vacuolar proton-transporting V-type ATPase complex	0	0	0	1
GO:0070072	vacuolar proton-transporting V-type ATPase complex assembly	0	0	0	1
GO:0000221	vacuolar proton-transporting V-type ATPase, V1 domain	0	0	0	1
GO:0007034	vacuolar transport	0	0	0	1
GO:0007033	vacuole organization	0	0	0	1
GO:0004832	valine-tRNA ligase activity	1	0	0	1
GO:0006438	valyl-tRNA aminoacylation	1	0	0	1
GO:0042761	very long-chain fatty acid biosynthetic process	0	0	0	1
GO:0048278	vesicle docking	0	0	0	1
GO:0006904	vesicle docking involved in exocytosis	1	1	0	1
GO:0048280	vesicle fusion with Golgi apparatus	0	0	0	1
GO:0016192	vesicle-mediated transport	1	1	0	1
GO:0046422	violaxanthin de-epoxidase activity	0	0	0	1
GO:0042819	vitamin B6 biosynthetic process	0	0	0	1
GO:0008308	voltage-gated anion channel activity	0	0	0	1
GO:0005247	voltage-gated chloride channel activity	0	0	0	1
GO:0006855	xenobiotic transmembrane transport	0	0	0	1
GO:0045492	xylan biosynthetic process	0	0	0	1
GO:0016762	xyloglucan:xyloglucosyl transferase activity	0	0	0	1
GO:0016035	zeta DNA polymerase complex	0	0	0	1
GO:0008270	zinc ion binding	7	2	1	0.116963
NONE		61	15	3	0.0271829
GO:0000042		1	0	0	1
GO:0000784		0	0	0	1
GO:0001104		0	0	0	1
GO:0004003		2	0	0	1
GO:0004012		0	0	0	1
GO:0004872		0	0	0	1
GO:0005086		0	0	0	1
GO:0005089		0	0	0	1
GO:0006348		0	0	0	1
GO:0006461		0	0	0	1
GO:0007050		0	0	0	1
GO:0007067		0	0	0	1
GO:0008026		0	0	0	1
GO:0008280		0	0	0	1
GO:0008536		0	0	0	1
GO:0008601		0	0	0	1
GO:0015238		0	0	0	1
GO:0015991		0	0	0	1
GO:0015992		0	0	0	1
GO:0016568		0	0	0	1
GO:0016820		0	0	0	1
GO:0016876		0	0	0	1
GO:0035058		0	0	0	1
GO:0036459		0	0	0	1
GO:0042623		0	0	0	1
GO:0043044		0	0	0	1
GO:0043140		0	0	0	1
GO:0043141		0	0	0	1
GO:0043142		0	0	0	1
GO:0051297		0	0	0	1

## Sheet: GO_Enrich_Root
ROOT	AnnotDef	Root.AllProteome	Root.SDE	Root.GOEnriched	Root.GOUpReg
GO:0006075	(1-&gt;3)-beta-D-glucan biosynthetic process	1	0	1	1.56329e-08
GO:0030604	1-deoxy-D-xylulose-5-phosphate reductoisomerase activity	0	0	1	1.56329e-08
GO:0008661	1-deoxy-D-xylulose-5-phosphate synthase activity	0	0	1	1.56329e-08
GO:0004430	1-phosphatidylinositol 4-kinase activity	0	0	1	1.56329e-08
GO:0003843	1,3-beta-D-glucan synthase activity	1	0	1	1.56329e-08
GO:0000148	1,3-beta-D-glucan synthase complex	1	0	1	1.56329e-08
GO:0051537	2 iron, 2 sulfur cluster binding	0	0	1	1.56329e-08
GO:0003848	2-amino-4-hydroxy-6-hydroxymethyldihydropteridine diphosphokinase activity	0	0	1	1.56329e-08
GO:0008685	2-C-methyl-D-erythritol 2,4-cyclodiphosphate synthase activity	0	0	1	1.56329e-08
GO:0008677	2-dehydropantoate 2-reductase activity	0	0	1	1.56329e-08
GO:0003852	2-isopropylmalate synthase activity	0	0	1	1.56329e-08
GO:0016706	2-oxoglutarate-dependent dioxygenase activity	0	0	1	1.56329e-08
GO:0046537	2,3-bisphosphoglycerate-independent phosphoglycerate mutase activity	0	0	1	1.56329e-08
GO:0003854	3-beta-hydroxy-delta5-steroid dehydrogenase activity	0	0	1	1.56329e-08
GO:0003855	3-dehydroquinate dehydratase activity	0	0	1	1.56329e-08
GO:0003856	3-dehydroquinate synthase activity	0	0	1	1.56329e-08
GO:0003849	3-deoxy-7-phosphoheptulonate synthase activity	0	0	1	1.56329e-08
GO:0008676	3-deoxy-8-phosphooctulonate synthase activity	0	0	1	1.56329e-08
GO:0003857	3-hydroxyacyl-CoA dehydrogenase activity	0	0	1	1.56329e-08
GO:0003864	3-methyl-2-oxobutanoate hydroxymethyltransferase activity	0	0	1	1.56329e-08
GO:0004315	3-oxoacyl-[acyl-carrier-protein] synthase activity	0	0	1	1.56329e-08
GO:0008686	3,4-dihydroxy-2-butanone-4-phosphate synthase activity	0	0	1	1.56329e-08
GO:0008408	3'-5' exonuclease activity	0	0	1	1.56329e-08
GO:0000175	3'-5'-exoribonuclease activity	0	0	1	1.56329e-08
GO:0051539	4 iron, 4 sulfur cluster binding	0	0	1	1.56329e-08
GO:0050515	4-(cytidine 5'-diphospho)-2-C-methyl-D-erythritol kinase activity	0	0	1	1.56329e-08
GO:0004134	4-alpha-glucanotransferase activity	0	0	1	1.56329e-08
GO:0008124	4-alpha-hydroxytetrahydrobiopterin dehydratase activity	0	0	1	1.56329e-08
GO:0051745	4-hydroxy-3-methylbut-2-en-1-yl diphosphate reductase activity	0	0	1	1.56329e-08
GO:0046429	4-hydroxy-3-methylbut-2-en-1-yl diphosphate synthase activity	0	0	1	1.56329e-08
GO:0008839	4-hydroxy-tetrahydrodipicolinate reductase	0	0	1	1.56329e-08
GO:0003868	4-hydroxyphenylpyruvate dioxygenase activity	0	0	1	1.56329e-08
GO:0008703	5-amino-6-(5-phosphoribosylamino)uracil reductase activity	0	0	1	1.56329e-08
GO:0003871	5-methyltetrahydropteroyltriglutamate-homocysteine S-methyltransferase activity	0	0	1	1.56329e-08
GO:0043139	5'-3' DNA helicase activity	0	0	1	1.56329e-08
GO:0017108	5'-flap endonuclease activity	0	0	1	1.56329e-08
GO:0008253	5'-nucleotidase activity	0	0	1	1.56329e-08
GO:0008097	5S rRNA binding	0	0	1	1.56329e-08
GO:0003873	6-phosphofructo-2-kinase activity	0	0	1	1.56329e-08
GO:0003872	6-phosphofructokinase activity	0	0	1	1.56329e-08
GO:0006370	7-methylguanosine mRNA capping	0	0	1	1.56329e-08
GO:0008312	7S RNA binding	0	0	1	1.56329e-08
GO:0006086	acetyl-CoA biosynthetic process from pyruvate	0	0	1	1.56329e-08
GO:0003989	acetyl-CoA carboxylase activity	0	0	1	1.56329e-08
GO:0008375	acetylglucosaminyltransferase activity	0	0	1	1.56329e-08
GO:0003993	acid phosphatase activity	0	0	1	1.56329e-08
GO:0016881	acid-amino acid ligase activity	0	0	1	1.56329e-08
GO:0010309	acireductone dioxygenase [iron(II)-requiring] activity	0	0	1	1.56329e-08
GO:0003779	actin binding	0	0	1	1.56329e-08
GO:0015629	actin cytoskeleton	0	0	1	1.56329e-08
GO:0030036	actin cytoskeleton organization	0	0	1	1.56329e-08
GO:0005884	actin filament	0	0	1	1.56329e-08
GO:0051015	actin filament binding	0	0	1	1.56329e-08
GO:0051017	actin filament bundle assembly	0	0	1	1.56329e-08
GO:0030042	actin filament depolymerization	0	0	1	1.56329e-08
GO:0007015	actin filament organization	0	0	1	1.56329e-08
GO:0030041	actin filament polymerization	0	0	1	1.56329e-08
GO:0045010	actin nucleation	0	0	1	1.56329e-08
GO:0032147	activation of protein kinase activity	0	0	1	1.56329e-08
GO:0045300	acyl-[acyl-carrier-protein] desaturase activity	1	0	1	1.56329e-08
GO:0003995	acyl-CoA dehydrogenase activity	0	0	1	1.56329e-08
GO:0047617	acyl-CoA hydrolase activity	0	0	1	1.56329e-08
GO:0006637	acyl-CoA metabolic process	0	0	1	1.56329e-08
GO:0003997	acyl-CoA oxidase activity	0	0	1	1.56329e-08
GO:0016746	acyltransferase activity	0	0	1	1.56329e-08
GO:0016747	acyltransferase activity, transferring groups other than amino-acyl groups	0	0	1	1.56329e-08
GO:0046912	acyltransferase, acyl groups converted into alkyl on transfer	0	0	1	1.56329e-08
GO:0004000	adenosine deaminase activity	0	0	1	1.56329e-08
GO:0004013	adenosylhomocysteinase activity	0	0	1	1.56329e-08
GO:0004014	adenosylmethionine decarboxylase activity	0	0	1	1.56329e-08
GO:0000774	adenyl-nucleotide exchange factor activity	0	0	1	1.56329e-08
GO:0004017	adenylate kinase activity	0	0	1	1.56329e-08
GO:0004019	adenylosuccinate synthase activity	0	0	1	1.56329e-08
GO:0004020	adenylylsulfate kinase activity	0	0	1	1.56329e-08
GO:0043531	ADP binding	0	0	1	1.56329e-08
GO:0052855	ADP-dependent NAD(P)H-hydrate dehydratase activity	0	0	1	1.56329e-08
GO:0009060	aerobic respiration	0	0	1	1.56329e-08
GO:0004813	alanine-tRNA ligase activity	0	0	1	1.56329e-08
GO:0006419	alanyl-tRNA aminoacylation	0	0	1	1.56329e-08
GO:0016832	aldehyde-lyase activity	0	0	1	1.56329e-08
GO:0003905	alkylbase DNA N-glycosylase activity	0	0	1	1.56329e-08
GO:0008455	alpha-1,6-mannosylglycoprotein 2-beta-N-acetylglucosaminyltransferase activity	0	0	1	1.56329e-08
GO:0004556	alpha-amylase activity	0	0	1	1.56329e-08
GO:0046556	alpha-L-arabinofuranosidase activity	0	0	1	1.56329e-08
GO:0004560	alpha-L-fucosidase activity	0	0	1	1.56329e-08
GO:0004559	alpha-mannosidase activity	0	0	1	1.56329e-08
GO:0004555	alpha,alpha-trehalase activity	0	0	1	1.56329e-08
GO:0009916	alternative oxidase activity	0	0	1	1.56329e-08
GO:0009308	amine metabolic process	0	0	1	1.56329e-08
GO:0016597	amino acid binding	2	0	1	1.56329e-08
GO:0003333	amino acid transmembrane transport	0	0	1	1.56329e-08
GO:0015171	amino acid transmembrane transporter activity	0	0	1	1.56329e-08
GO:0002161	aminoacyl-tRNA editing activity	0	0	1	1.56329e-08
GO:0004045	aminoacyl-tRNA hydrolase activity	1	0	1	1.56329e-08
GO:0004812	aminoacyl-tRNA ligase activity	1	0	1	1.56329e-08
GO:0004047	aminomethyltransferase activity	0	0	1	1.56329e-08
GO:0004177	aminopeptidase activity	1	0	1	1.56329e-08
GO:0072488	ammonium transmembrane transport	0	0	1	1.56329e-08
GO:0008519	ammonium transmembrane transporter activity	0	0	1	1.56329e-08
GO:0015696	ammonium transport	0	0	1	1.56329e-08
GO:0003876	AMP deaminase activity	0	0	1	1.56329e-08
GO:0005680	anaphase-promoting complex	0	0	1	1.56329e-08
GO:0031145	anaphase-promoting complex-dependent catabolic process	0	0	1	1.56329e-08
GO:0031225	anchored component of membrane	0	0	1	1.56329e-08
GO:0046658	anchored component of plasma membrane	0	0	1	1.56329e-08
GO:0048513	animal organ development	0	0	1	1.56329e-08
GO:0006820	anion transport	0	0	1	1.56329e-08
GO:0016209	antioxidant activity	1	0	1	1.56329e-08
GO:0015297	antiporter activity	0	0	1	1.56329e-08
GO:0030123	AP-3 adaptor complex	0	0	1	1.56329e-08
GO:0044599	AP-5 adaptor complex	0	0	1	1.56329e-08
GO:0048046	apoplast	1	0	1	1.56329e-08
GO:0006526	arginine biosynthetic process	0	0	1	1.56329e-08
GO:0042450	arginine biosynthetic process via ornithine	0	0	1	1.56329e-08
GO:0006527	arginine catabolic process	0	0	1	1.56329e-08
GO:0008792	arginine decarboxylase activity	0	0	1	1.56329e-08
GO:0004814	arginine-tRNA ligase activity	0	0	1	1.56329e-08
GO:0004056	argininosuccinate lyase activity	0	0	1	1.56329e-08
GO:0004055	argininosuccinate synthase activity	0	0	1	1.56329e-08
GO:0006420	arginyl-tRNA aminoacylation	0	0	1	1.56329e-08
GO:0004057	arginyltransferase activity	0	0	1	1.56329e-08
GO:0009073	aromatic amino acid family biosynthetic process	1	0	1	1.56329e-08
GO:0009072	aromatic amino acid family metabolic process	0	0	1	1.56329e-08
GO:0019439	aromatic compound catabolic process	0	0	1	1.56329e-08
GO:0034314	Arp2/3 complex-mediated actin nucleation	0	0	1	1.56329e-08
GO:0005885	Arp2/3 protein complex	0	0	1	1.56329e-08
GO:0015105	arsenite transmembrane transporter activity	0	0	1	1.56329e-08
GO:0015700	arsenite transport	0	0	1	1.56329e-08
GO:0004061	arylformamidase activity	0	0	1	1.56329e-08
GO:0006529	asparagine biosynthetic process	0	0	1	1.56329e-08
GO:0004066	asparagine synthase (glutamine-hydrolyzing) activity	0	0	1	1.56329e-08
GO:0004816	asparagine-tRNA ligase activity	0	0	1	1.56329e-08
GO:0006421	asparaginyl-tRNA aminoacylation	0	0	1	1.56329e-08
GO:0004190	aspartic-type endopeptidase activity	0	0	1	1.56329e-08
GO:0008356	asymmetric cell division	0	0	1	1.56329e-08
GO:0005524	ATP binding	14	1	1	3.92635e-07
GO:0006754	ATP biosynthetic process	0	0	1	1.56329e-08
GO:0016887	ATP hydrolysis activity	2	0	1	1.56329e-08
GO:0046034	ATP metabolic process	0	0	1	1.56329e-08
GO:0003879	ATP phosphoribosyltransferase activity	0	0	1	1.56329e-08
GO:0042773	ATP synthesis coupled electron transport	0	0	1	1.56329e-08
GO:0015986	ATP synthesis coupled proton transport	0	0	1	1.56329e-08
GO:0043190	ATP-binding cassette (ABC) transporter complex	0	0	1	1.56329e-08
GO:0004176	ATP-dependent peptidase activity	1	0	1	1.56329e-08
GO:0005471	ATP:ADP antiporter activity	0	0	1	1.56329e-08
GO:0001671	ATPase activator activity	0	0	1	1.56329e-08
GO:0042626	ATPase-coupled transmembrane transporter activity	1	0	1	1.56329e-08
GO:0016255	attachment of GPI anchor to protein	1	0	1	1.56329e-08
GO:0000045	autophagosome assembly	0	0	1	1.56329e-08
GO:0006914	autophagy	0	0	1	1.56329e-08
GO:0060918	auxin transport	0	0	1	1.56329e-08
GO:0051016	barbed-end actin filament capping	0	0	1	1.56329e-08
GO:0006284	base-excision repair	0	0	1	1.56329e-08
GO:0034464	BBSome	0	0	1	1.56329e-08
GO:0003830	beta-1,4-mannosylglycoprotein 4-beta-N-acetylglucosaminyltransferase activity	0	0	1	1.56329e-08
GO:0016161	beta-amylase activity	0	0	1	1.56329e-08
GO:0004564	beta-fructofuranosidase activity	0	0	1	1.56329e-08
GO:0004565	beta-galactosidase activity	0	0	1	1.56329e-08
GO:0009341	beta-galactosidase complex	0	0	1	1.56329e-08
GO:0009058	biosynthetic process	2	0	1	1.56329e-08
GO:0004077	biotin-[acetyl-CoA-carboxylase] ligase activity	1	0	1	1.56329e-08
GO:0031083	BLOC-1 complex	0	0	1	1.56329e-08
GO:0072588	box H/ACA RNP complex	0	0	1	1.56329e-08
GO:0031429	box H/ACA snoRNP complex	0	0	1	1.56329e-08
GO:0009082	branched-chain amino acid biosynthetic process	0	0	1	1.56329e-08
GO:0009742	brassinosteroid mediated signaling pathway	0	0	1	1.56329e-08
GO:0070531	BRCA1-A complex	0	0	1	1.56329e-08
GO:0070552	BRISC complex	0	0	1	1.56329e-08
GO:0006481	C-terminal protein methylation	1	0	1	1.56329e-08
GO:0015556	C4-dicarboxylate transmembrane transporter activity	0	0	1	1.56329e-08
GO:0015740	C4-dicarboxylate transport	0	0	1	1.56329e-08
GO:0071586	CAAX-box protein processing	0	0	1	1.56329e-08
GO:0005509	calcium ion binding	1	1	1	1.56329e-08
GO:0004198	calcium-dependent cysteine-type endopeptidase activity	0	0	1	1.56329e-08
GO:0005544	calcium-dependent phospholipid binding	0	0	1	1.56329e-08
GO:0005516	calmodulin binding	0	0	1	1.56329e-08
GO:0030246	carbohydrate binding	2	1	1	3.92635e-07
GO:1901137	carbohydrate derivative biosynthetic process	0	0	1	1.56329e-08
GO:0005975	carbohydrate metabolic process	4	0	1	1.56329e-08
GO:0046835	carbohydrate phosphorylation	0	0	1	1.56329e-08
GO:0008643	carbohydrate transport	0	0	1	1.56329e-08
GO:0005351	carbohydrate:proton symporter activity	0	0	1	1.56329e-08
GO:0015977	carbon fixation	0	0	1	1.56329e-08
GO:0016884	carbon-nitrogen ligase activity, with glutamine as amido-N-donor	0	0	1	1.56329e-08
GO:0016846	carbon-sulfur lyase activity	0	0	1	1.56329e-08
GO:0004089	carbonate dehydratase activity	0	0	1	1.56329e-08
GO:0016831	carboxy-lyase activity	0	0	1	1.56329e-08
GO:0016743	carboxyl- or carbamoyltransferase activity	0	0	1	1.56329e-08
GO:0019752	carboxylic acid metabolic process	0	0	1	1.56329e-08
GO:0052689	carboxylic ester hydrolase activity	1	0	1	1.56329e-08
GO:0016117	carotenoid biosynthetic process	0	0	1	1.56329e-08
GO:0004096	catalase activity	0	0	1	1.56329e-08
GO:0003824	catalytic activity	3	0	1	1.56329e-08
GO:0004097	catechol oxidase activity	0	0	1	1.56329e-08
GO:0043169	cation binding	0	0	1	1.56329e-08
GO:0008324	cation transmembrane transporter activity	0	0	1	1.56329e-08
GO:0006812	cation transport	0	0	1	1.56329e-08
GO:0030014	CCR4-NOT complex	0	0	1	1.56329e-08
GO:0016593	Cdc73/Paf1 complex	0	0	1	1.56329e-08
GO:0007155	cell adhesion	0	0	1	1.56329e-08
GO:0007049	cell cycle	1	0	1	1.56329e-08
GO:0000075	cell cycle checkpoint signaling	0	0	1	1.56329e-08
GO:0030154	cell differentiation	0	0	1	1.56329e-08
GO:0051301	cell division	0	0	1	1.56329e-08
GO:0016049	cell growth	0	0	1	1.56329e-08
GO:0008283	cell population proliferation	0	0	1	1.56329e-08
GO:0045454	cell redox homeostasis	2	1	1	1.56329e-08
GO:0006884	cell volume homeostasis	0	0	1	1.56329e-08
GO:0005618	cell wall	2	0	1	1.56329e-08
GO:0042546	cell wall biogenesis	0	0	1	1.56329e-08
GO:0016998	cell wall macromolecule catabolic process	0	0	1	1.56329e-08
GO:0042545	cell wall modification	1	0	1	1.56329e-08
GO:0008652	cellular amino acid biosynthetic process	0	0	1	1.56329e-08
GO:0006520	cellular amino acid metabolic process	0	0	1	1.56329e-08
GO:0006725	cellular aromatic compound metabolic process	0	0	1	1.56329e-08
GO:0006073	cellular glucan metabolic process	1	0	1	1.56329e-08
GO:0001678	cellular glucose homeostasis	0	0	1	1.56329e-08
GO:0006873	cellular ion homeostasis	0	0	1	1.56329e-08
GO:0006879	cellular iron ion homeostasis	0	0	1	1.56329e-08
GO:0044237	cellular metabolic process	0	0	1	1.56329e-08
GO:0042398	cellular modified amino acid biosynthetic process	0	0	1	1.56329e-08
GO:0006464	cellular protein modification process	1	0	1	1.56329e-08
GO:0006974	cellular response to DNA damage stimulus	0	0	1	1.56329e-08
GO:0031668	cellular response to extracellular stimulus	0	0	1	1.56329e-08
GO:0071486	cellular response to high light intensity	0	0	1	1.56329e-08
GO:0043562	cellular response to nitrogen levels	0	0	1	1.56329e-08
GO:0034599	cellular response to oxidative stress	0	0	1	1.56329e-08
GO:0016036	cellular response to phosphate starvation	0	0	1	1.56329e-08
GO:0051716	cellular response to stimulus	0	0	1	1.56329e-08
GO:0008810	cellulase activity	0	0	1	1.56329e-08
GO:0030244	cellulose biosynthetic process	0	0	1	1.56329e-08
GO:0030245	cellulose catabolic process	0	0	1	1.56329e-08
GO:0010215	cellulose microfibril organization	0	0	1	1.56329e-08
GO:0016760	cellulose synthase (UDP-forming) activity	0	0	1	1.56329e-08
GO:0034508	centromere complex assembly	0	0	1	1.56329e-08
GO:0019237	centromeric DNA binding	0	0	1	1.56329e-08
GO:0006672	ceramide metabolic process	0	0	1	1.56329e-08
GO:0051087	chaperone binding	0	0	1	1.56329e-08
GO:0019988	charged-tRNA amino acid modification	0	0	1	1.56329e-08
GO:0030896	checkpoint clamp complex	0	0	1	1.56329e-08
GO:0008061	chitin binding	0	0	1	1.56329e-08
GO:0006032	chitin catabolic process	0	0	1	1.56329e-08
GO:0004568	chitinase activity	0	0	1	1.56329e-08
GO:0006821	chloride transport	0	0	1	1.56329e-08
GO:0016168	chlorophyll binding	0	0	1	1.56329e-08
GO:0015995	chlorophyll biosynthetic process	0	0	1	1.56329e-08
GO:0015996	chlorophyll catabolic process	0	0	1	1.56329e-08
GO:0047746	chlorophyllase activity	0	0	1	1.56329e-08
GO:0010277	chlorophyllide a oxygenase [overall] activity	0	0	1	1.56329e-08
GO:0009507	chloroplast	0	0	1	1.56329e-08
GO:0047750	cholestenol delta-isomerase activity	0	0	1	1.56329e-08
GO:0004106	chorismate mutase activity	0	0	1	1.56329e-08
GO:0004107	chorismate synthase activity	1	0	1	1.56329e-08
GO:0006333	chromatin assembly or disassembly	0	0	1	1.56329e-08
GO:0003682	chromatin binding	1	0	1	1.56329e-08
GO:0006338	chromatin remodeling	0	0	1	1.56329e-08
GO:0005694	chromosome	0	0	1	1.56329e-08
GO:0051276	chromosome organization	0	0	1	1.56329e-08
GO:0007059	chromosome segregation	0	0	1	1.56329e-08
GO:0051304	chromosome separation	0	0	1	1.56329e-08
GO:0000775	chromosome, centromeric region	0	0	1	1.56329e-08
GO:0005801	cis-Golgi network	0	0	1	1.56329e-08
GO:0030131	clathrin adaptor complex	0	0	1	1.56329e-08
GO:0030132	clathrin coat of coated pit	0	0	1	1.56329e-08
GO:0030130	clathrin coat of trans-Golgi network vesicle	0	0	1	1.56329e-08
GO:0009236	cobalamin biosynthetic process	0	0	1	1.56329e-08
GO:0050897	cobalt ion binding	0	0	1	1.56329e-08
GO:0015937	coenzyme A biosynthetic process	0	0	1	1.56329e-08
GO:0015936	coenzyme A metabolic process	0	0	1	1.56329e-08
GO:0019295	coenzyme M biosynthetic process	0	0	1	1.56329e-08
GO:0000796	condensin complex	0	0	1	1.56329e-08
GO:0030126	COPI vesicle coat	0	0	1	1.56329e-08
GO:0030127	COPII vesicle coat	1	0	1	1.56329e-08
GO:0048208	COPII vesicle coating	0	0	1	1.56329e-08
GO:0016531	copper chaperone activity	0	0	1	1.56329e-08
GO:0005507	copper ion binding	1	0	1	1.56329e-08
GO:0035434	copper ion transmembrane transport	1	0	1	1.56329e-08
GO:0005375	copper ion transmembrane transporter activity	1	0	1	1.56329e-08
GO:0006825	copper ion transport	0	0	1	1.56329e-08
GO:0004109	coproporphyrinogen oxidase activity	0	0	1	1.56329e-08
GO:0006241	CTP biosynthetic process	0	0	1	1.56329e-08
GO:0003883	CTP synthase activity	0	0	1	1.56329e-08
GO:0009439	cyanate metabolic process	0	0	1	1.56329e-08
GO:0019499	cyanide metabolic process	0	0	1	1.56329e-08
GO:0004112	cyclic-nucleotide phosphodiesterase activity	0	0	1	1.56329e-08
GO:0004861	cyclin-dependent protein serine/threonine kinase inhibitor activity	0	0	1	1.56329e-08
GO:0016538	cyclin-dependent protein serine/threonine kinase regulator activity	0	0	1	1.56329e-08
GO:0006535	cysteine biosynthetic process from serine	0	0	1	1.56329e-08
GO:0004124	cysteine synthase activity	0	0	1	1.56329e-08
GO:0004197	cysteine-type endopeptidase activity	0	0	1	1.56329e-08
GO:0004869	cysteine-type endopeptidase inhibitor activity	0	0	1	1.56329e-08
GO:0008234	cysteine-type peptidase activity	0	0	1	1.56329e-08
GO:0004126	cytidine deaminase activity	0	0	1	1.56329e-08
GO:0009972	cytidine deamination	0	0	1	1.56329e-08
GO:0009512	cytochrome b6f complex	0	0	1	1.56329e-08
GO:0017004	cytochrome complex assembly	0	0	1	1.56329e-08
GO:0004129	cytochrome-c oxidase activity	0	0	1	1.56329e-08
GO:0000910	cytokinesis	0	0	1	1.56329e-08
GO:0019139	cytokinin dehydrogenase activity	0	0	1	1.56329e-08
GO:0009690	cytokinin metabolic process	0	0	1	1.56329e-08
GO:0005737	cytoplasm	3	1	1	3.92635e-07
GO:0031122	cytoplasmic microtubule organization	0	0	1	1.56329e-08
GO:0003774	cytoskeletal motor activity	0	0	1	1.56329e-08
GO:0005856	cytoskeleton	0	0	1	1.56329e-08
GO:0007010	cytoskeleton organization	0	0	1	1.56329e-08
GO:0005829	cytosol	0	0	1	1.56329e-08
GO:0008716	D-alanine-D-alanine ligase activity	0	0	1	1.56329e-08
GO:0019478	D-amino acid catabolic process	0	0	1	1.56329e-08
GO:0051499	D-aminoacyl-tRNA deacylase activity	0	0	1	1.56329e-08
GO:0003885	D-arabinono-1,4-lactone oxidase activity	0	0	1	1.56329e-08
GO:0003684	damaged DNA binding	0	0	1	1.56329e-08
GO:0006189	de novo' IMP biosynthetic process	0	0	1	1.56329e-08
GO:0006207	de novo' pyrimidine nucleobase biosynthetic process	0	0	1	1.56329e-08
GO:0019239	deaminase activity	0	0	1	1.56329e-08
GO:0006952	defense response	0	0	1	1.56329e-08
GO:0042742	defense response to bacterium	0	0	1	1.56329e-08
GO:0050832	defense response to fungus	0	0	1	1.56329e-08
GO:0003904	deoxyribodipyrimidine photo-lyase activity	0	0	1	1.56329e-08
GO:0009186	deoxyribonucleoside diphosphate metabolic process	0	0	1	1.56329e-08
GO:0009264	deoxyribonucleotide catabolic process	0	0	1	1.56329e-08
GO:0004140	dephospho-CoA kinase activity	0	0	1	1.56329e-08
GO:0009584	detection of visible light	0	0	1	1.56329e-08
GO:0032502	developmental process	0	0	1	1.56329e-08
GO:0004143	diacylglycerol kinase activity	0	0	1	1.56329e-08
GO:0004144	diacylglycerol O-acyltransferase activity	0	0	1	1.56329e-08
GO:0008837	diaminopimelate epimerase activity	0	0	1	1.56329e-08
GO:0004146	dihydrofolate reductase activity	1	1	1	3.92635e-07
GO:0004150	dihydroneopterin aldolase activity	0	0	1	1.56329e-08
GO:0004151	dihydroorotase activity	0	0	1	1.56329e-08
GO:0050992	dimethylallyl diphosphate biosynthetic process	0	0	1	1.56329e-08
GO:0004161	dimethylallyltranstransferase activity	0	0	1	1.56329e-08
GO:0033699	DNA 5'-adenosine monophosphate hydrolase activity	0	0	1	1.56329e-08
GO:0003677	DNA binding	7	1	1	1.56329e-08
GO:0006308	DNA catabolic process	0	0	1	1.56329e-08
GO:0000737	DNA catabolic process, endonucleolytic	0	0	1	1.56329e-08
GO:0003689	DNA clamp loader activity	0	0	1	1.56329e-08
GO:0000077	DNA damage checkpoint signaling	0	0	1	1.56329e-08
GO:0003678	DNA helicase activity	0	0	1	1.56329e-08
GO:0003910	DNA ligase (ATP) activity	0	0	1	1.56329e-08
GO:0006259	DNA metabolic process	0	0	1	1.56329e-08
GO:0034061	DNA polymerase activity	0	0	1	1.56329e-08
GO:0030337	DNA polymerase processivity factor activity	0	0	1	1.56329e-08
GO:0003896	DNA primase activity	0	0	1	1.56329e-08
GO:0006310	DNA recombination	1	0	1	1.56329e-08
GO:0006281	DNA repair	1	0	1	1.56329e-08
GO:0006260	DNA replication	1	0	1	1.56329e-08
GO:0005663	DNA replication factor C complex	0	0	1	1.56329e-08
GO:0006270	DNA replication initiation	0	0	1	1.56329e-08
GO:0033567	DNA replication, Okazaki fragment processing	0	0	1	1.56329e-08
GO:0006269	DNA replication, synthesis of RNA primer	0	0	1	1.56329e-08
GO:0003916	DNA topoisomerase activity	0	0	1	1.56329e-08
GO:0003917	DNA topoisomerase type I (single strand cut, ATP-independent) activity	0	0	1	1.56329e-08
GO:0003918	DNA topoisomerase type II (double strand cut, ATP-hydrolyzing) activity	0	0	1	1.56329e-08
GO:0006265	DNA topological change	0	0	1	1.56329e-08
GO:0003906	DNA-(apurinic or apyrimidinic site) endonuclease activity	0	0	1	1.56329e-08
GO:0008725	DNA-3-methyladenine glycosylase activity	0	0	1	1.56329e-08
GO:0003700	DNA-binding transcription factor activity	4	0	1	1.56329e-08
GO:0003899	DNA-directed 5'-3' RNA polymerase activity	0	0	1	1.56329e-08
GO:0003887	DNA-directed DNA polymerase activity	0	0	1	1.56329e-08
GO:0006352	DNA-templated transcription, initiation	0	0	1	1.56329e-08
GO:0006353	DNA-templated transcription, termination	0	0	1	1.56329e-08
GO:0006488	dolichol-linked oligosaccharide biosynthetic process	0	0	1	1.56329e-08
GO:0004579	dolichyl-diphosphooligosaccharide-protein glycotransferase activity	0	0	1	1.56329e-08
GO:0004583	dolichyl-phosphate-glucose-glycolipid alpha-glucosyltransferase activity	0	0	1	1.56329e-08
GO:0006302	double-strand break repair	0	0	1	1.56329e-08
GO:0000724	double-strand break repair via homologous recombination	0	0	1	1.56329e-08
GO:0006303	double-strand break repair via nonhomologous end joining	0	0	1	1.56329e-08
GO:0003690	double-stranded DNA binding	0	0	1	1.56329e-08
GO:0003725	double-stranded RNA binding	0	0	1	1.56329e-08
GO:0006231	dTMP biosynthetic process	0	0	1	1.56329e-08
GO:0046080	dUTP metabolic process	0	0	1	1.56329e-08
GO:0009055	electron transfer activity	1	0	1	1.56329e-08
GO:0022900	electron transport chain	0	0	1	1.56329e-08
GO:0045156	electron transporter, transferring electrons within the cyclic electron transport pathway of photosynthesis activity	0	0	1	1.56329e-08
GO:0004174	electron-transferring-flavoprotein dehydrogenase activity	0	0	1	1.56329e-08
GO:0033588	elongator holoenzyme complex	0	0	1	1.56329e-08
GO:0009790	embryo development	0	0	1	1.56329e-08
GO:0072546	EMC complex	0	0	1	1.56329e-08
GO:0006897	endocytosis	0	0	1	1.56329e-08
GO:0016888	endodeoxyribonuclease activity, producing 5'-phosphomonoesters	0	0	1	1.56329e-08
GO:0004519	endonuclease activity	0	0	1	1.56329e-08
GO:0004175	endopeptidase activity	0	0	1	1.56329e-08
GO:0004866	endopeptidase inhibitor activity	0	0	1	1.56329e-08
GO:0005783	endoplasmic reticulum	0	0	1	1.56329e-08
GO:0005788	endoplasmic reticulum lumen	0	0	1	1.56329e-08
GO:0005789	endoplasmic reticulum membrane	0	0	1	1.56329e-08
GO:0007029	endoplasmic reticulum organization	0	0	1	1.56329e-08
GO:0030942	endoplasmic reticulum signal peptide binding	0	0	1	1.56329e-08
GO:0006888	endoplasmic reticulum to Golgi vesicle-mediated transport	1	0	1	1.56329e-08
GO:0016891	endoribonuclease activity, producing 5'-phosphomonoesters	0	0	1	1.56329e-08
GO:0004857	enzyme inhibitor activity	1	0	1	1.56329e-08
GO:0030234	enzyme regulator activity	0	0	1	1.56329e-08
GO:0046923	ER retention sequence binding	0	0	1	1.56329e-08
GO:0005853	eukaryotic translation elongation factor 1 complex	0	0	1	1.56329e-08
GO:0005850	eukaryotic translation initiation factor 2 complex	0	0	1	1.56329e-08
GO:0005852	eukaryotic translation initiation factor 3 complex	0	0	1	1.56329e-08
GO:0000145	exocyst	0	0	1	1.56329e-08
GO:0006887	exocytosis	0	0	1	1.56329e-08
GO:0004527	exonuclease activity	0	0	1	1.56329e-08
GO:0000178	exosome (RNase complex)	0	0	1	1.56329e-08
GO:0031012	extracellular matrix	0	0	1	1.56329e-08
GO:0005576	extracellular region	0	0	1	1.56329e-08
GO:0005615	extracellular space	0	0	1	1.56329e-08
GO:0005234	extracellularly glutamate-gated ion channel activity	0	0	1	1.56329e-08
GO:0019898	extrinsic component of membrane	0	0	1	1.56329e-08
GO:0008290	F-actin capping protein complex	0	0	1	1.56329e-08
GO:0071949	FAD binding	0	0	1	1.56329e-08
GO:0043240	Fanconi anaemia nuclear complex	0	0	1	1.56329e-08
GO:0006635	fatty acid beta-oxidation	0	0	1	1.56329e-08
GO:0006633	fatty acid biosynthetic process	1	0	1	1.56329e-08
GO:0006631	fatty acid metabolic process	1	0	1	1.56329e-08
GO:0010430	fatty acid omega-oxidation	0	0	1	1.56329e-08
GO:0000062	fatty-acyl-CoA binding	0	0	1	1.56329e-08
GO:0080019	fatty-acyl-CoA reductase (alcohol-forming) activity	0	0	1	1.56329e-08
GO:0008199	ferric iron binding	0	0	1	1.56329e-08
GO:0004325	ferrochelatase activity	0	0	1	1.56329e-08
GO:0008198	ferrous iron binding	0	0	1	1.56329e-08
GO:0050660	flavin adenine dinucleotide binding	1	0	1	1.56329e-08
GO:0003919	FMN adenylyltransferase activity	0	0	1	1.56329e-08
GO:0010181	FMN binding	0	0	1	1.56329e-08
GO:0005542	folic acid binding	0	0	1	1.56329e-08
GO:0009396	folic acid-containing compound biosynthetic process	0	0	1	1.56329e-08
GO:0006760	folic acid-containing compound metabolic process	0	0	1	1.56329e-08
GO:0046294	formaldehyde catabolic process	0	0	1	1.56329e-08
GO:0004329	formate-tetrahydrofolate ligase activity	0	0	1	1.56329e-08
GO:0008864	formyltetrahydrofolate deformylase activity	0	0	1	1.56329e-08
GO:0009378	four-way junction helicase activity	0	0	1	1.56329e-08
GO:0042132	fructose 1,6-bisphosphate 1-phosphatase activity	0	0	1	1.56329e-08
GO:0006003	fructose 2,6-bisphosphate metabolic process	0	0	1	1.56329e-08
GO:0006000	fructose metabolic process	0	0	1	1.56329e-08
GO:0004332	fructose-bisphosphate aldolase activity	0	0	1	1.56329e-08
GO:0008417	fucosyltransferase activity	0	0	1	1.56329e-08
GO:0004334	fumarylacetoacetase activity	0	0	1	1.56329e-08
GO:0004930	G protein-coupled receptor activity	0	0	1	1.56329e-08
GO:0007186	G protein-coupled receptor signaling pathway	0	0	1	1.56329e-08
GO:0031683	G-protein beta/gamma-subunit complex binding	0	0	1	1.56329e-08
GO:0006012	galactose metabolic process	0	0	1	1.56329e-08
GO:0008107	galactoside 2-alpha-L-fucosyltransferase activity	0	0	1	1.56329e-08
GO:0015018	galactosylgalactosylxylosylprotein 3-beta-glucuronosyltransferase activity	0	0	1	1.56329e-08
GO:0008378	galactosyltransferase activity	0	0	1	1.56329e-08
GO:0000930	gamma-tubulin complex	0	0	1	1.56329e-08
GO:0080048	GDP-D-glucose phosphorylase activity	0	0	1	1.56329e-08
GO:0009298	GDP-mannose biosynthetic process	0	0	1	1.56329e-08
GO:0031047	gene silencing by RNA	0	0	1	1.56329e-08
GO:0052861	glucan endo-1,3-beta-glucanase activity, C-3 substituted reducing group	0	0	1	1.56329e-08
GO:0052862	glucan endo-1,4-beta-glucanase activity, C-3 substituted reducing group	0	0	1	1.56329e-08
GO:0006094	gluconeogenesis	0	0	1	1.56329e-08
GO:0005536	glucose binding	0	0	1	1.56329e-08
GO:0006007	glucose catabolic process	0	0	1	1.56329e-08
GO:0006006	glucose metabolic process	0	0	1	1.56329e-08
GO:0004345	glucose-6-phosphate dehydrogenase activity	0	0	1	1.56329e-08
GO:0004347	glucose-6-phosphate isomerase activity	0	0	1	1.56329e-08
GO:0019762	glucosinolate catabolic process	0	0	1	1.56329e-08
GO:0004348	glucosylceramidase activity	0	0	1	1.56329e-08
GO:0015020	glucuronosyltransferase activity	0	0	1	1.56329e-08
GO:0006537	glutamate biosynthetic process	0	0	1	1.56329e-08
GO:0004358	glutamate N-acetyltransferase activity	0	0	1	1.56329e-08
GO:0015930	glutamate synthase activity	0	0	1	1.56329e-08
GO:0004356	glutamate-ammonia ligase activity	0	0	1	1.56329e-08
GO:0004357	glutamate-cysteine ligase activity	0	0	1	1.56329e-08
GO:0006542	glutamine biosynthetic process	0	0	1	1.56329e-08
GO:0006541	glutamine metabolic process	0	0	1	1.56329e-08
GO:0004360	glutamine-fructose-6-phosphate transaminase (isomerizing) activity	0	0	1	1.56329e-08
GO:0004819	glutamine-tRNA ligase activity	0	0	1	1.56329e-08
GO:0006425	glutaminyl-tRNA aminoacylation	0	0	1	1.56329e-08
GO:0008883	glutamyl-tRNA reductase activity	0	0	1	1.56329e-08
GO:0006750	glutathione biosynthetic process	0	0	1	1.56329e-08
GO:0016756	glutathione gamma-glutamylcysteinyltransferase activity	0	0	1	1.56329e-08
GO:0006749	glutathione metabolic process	0	0	1	1.56329e-08
GO:0004602	glutathione peroxidase activity	0	0	1	1.56329e-08
GO:0004363	glutathione synthase activity	0	0	1	1.56329e-08
GO:0006662	glycerol ether metabolic process	1	1	1	1.56329e-08
GO:0006071	glycerol metabolic process	0	0	1	1.56329e-08
GO:0046168	glycerol-3-phosphate catabolic process	0	0	1	1.56329e-08
GO:0004367	glycerol-3-phosphate dehydrogenase [NAD+] activity	0	0	1	1.56329e-08
GO:0009331	glycerol-3-phosphate dehydrogenase complex	0	0	1	1.56329e-08
GO:0006072	glycerol-3-phosphate metabolic process	0	0	1	1.56329e-08
GO:0004366	glycerol-3-phosphate O-acyltransferase activity	0	0	1	1.56329e-08
GO:0045017	glycerolipid biosynthetic process	0	0	1	1.56329e-08
GO:0004371	glycerone kinase activity	0	0	1	1.56329e-08
GO:0008889	glycerophosphodiester phosphodiesterase activity	0	0	1	1.56329e-08
GO:0006545	glycine biosynthetic process	1	1	1	3.92635e-07
GO:0006546	glycine catabolic process	0	0	1	1.56329e-08
GO:0004375	glycine dehydrogenase (decarboxylating) activity	0	0	1	1.56329e-08
GO:0004820	glycine-tRNA ligase activity	0	0	1	1.56329e-08
GO:0008184	glycogen phosphorylase activity	0	0	1	1.56329e-08
GO:0051861	glycolipid binding	0	0	1	1.56329e-08
GO:0009247	glycolipid biosynthetic process	0	0	1	1.56329e-08
GO:0017089	glycolipid transfer activity	0	0	1	1.56329e-08
GO:0046836	glycolipid transport	0	0	1	1.56329e-08
GO:0006096	glycolytic process	3	1	1	1.56329e-08
GO:0033926	glycopeptide alpha-N-acetylgalactosaminidase activity	0	0	1	1.56329e-08
GO:0006024	glycosaminoglycan biosynthetic process	0	0	1	1.56329e-08
GO:0016757	glycosyltransferase activity	1	0	1	1.56329e-08
GO:0006426	glycyl-tRNA aminoacylation	0	0	1	1.56329e-08
GO:0004379	glycylpeptide N-tetradecanoyltransferase activity	0	0	1	1.56329e-08
GO:0006097	glyoxylate cycle	0	0	1	1.56329e-08
GO:0006177	GMP biosynthetic process	0	0	1	1.56329e-08
GO:0003922	GMP synthase (glutamine-hydrolyzing) activity	0	0	1	1.56329e-08
GO:0005794	Golgi apparatus	0	0	1	1.56329e-08
GO:0000139	Golgi membrane	0	0	1	1.56329e-08
GO:0007030	Golgi organization	0	0	1	1.56329e-08
GO:0005795	Golgi stack	0	0	1	1.56329e-08
GO:0006893	Golgi to plasma membrane transport	0	0	1	1.56329e-08
GO:0017119	Golgi transport complex	0	0	1	1.56329e-08
GO:0048193	Golgi vesicle transport	0	0	1	1.56329e-08
GO:0006506	GPI anchor biosynthetic process	0	0	1	1.56329e-08
GO:0006505	GPI anchor metabolic process	0	0	1	1.56329e-08
GO:0003923	GPI-anchor transamidase activity	1	0	1	1.56329e-08
GO:0042765	GPI-anchor transamidase complex	1	0	1	1.56329e-08
GO:0008083	growth factor activity	0	0	1	1.56329e-08
GO:0005525	GTP binding	3	0	1	1.56329e-08
GO:0006183	GTP biosynthetic process	0	0	1	1.56329e-08
GO:0003934	GTP cyclohydrolase I activity	0	0	1	1.56329e-08
GO:0003935	GTP cyclohydrolase II activity	0	0	1	1.56329e-08
GO:0005096	GTPase activator activity	0	0	1	1.56329e-08
GO:0003924	GTPase activity	1	0	1	1.56329e-08
GO:0015969	guanosine tetraphosphate metabolic process	0	0	1	1.56329e-08
GO:0019001	guanyl nucleotide binding	0	0	1	1.56329e-08
GO:0005085	guanyl-nucleotide exchange factor activity	0	0	1	1.56329e-08
GO:0043189	H4/H2A histone acetyltransferase complex	0	0	1	1.56329e-08
GO:0070652	HAUS complex	0	0	1	1.56329e-08
GO:0031072	heat shock protein binding	0	0	1	1.56329e-08
GO:0008158	hedgehog receptor activity	0	0	1	1.56329e-08
GO:0004386	helicase activity	0	0	1	1.56329e-08
GO:0006784	heme A biosynthetic process	0	0	1	1.56329e-08
GO:0020037	heme binding	0	0	1	1.56329e-08
GO:0006783	heme biosynthetic process	0	0	1	1.56329e-08
GO:0006788	heme oxidation	0	0	1	1.56329e-08
GO:0004392	heme oxygenase (decyclizing) activity	0	0	1	1.56329e-08
GO:0015012	heparan sulfate proteoglycan biosynthetic process	0	0	1	1.56329e-08
GO:0005834	heterotrimeric G-protein complex	0	0	1	1.56329e-08
GO:0004396	hexokinase activity	0	0	1	1.56329e-08
GO:0016758	hexosyltransferase activity	0	0	1	1.56329e-08
GO:0000105	histidine biosynthetic process	0	0	1	1.56329e-08
GO:0004399	histidinol dehydrogenase activity	0	0	1	1.56329e-08
GO:0016573	histone acetylation	0	0	1	1.56329e-08
GO:0004402	histone acetyltransferase activity	0	0	1	1.56329e-08
GO:0000123	histone acetyltransferase complex	0	0	1	1.56329e-08
GO:0042393	histone binding	1	0	1	1.56329e-08
GO:0016575	histone deacetylation	0	0	1	1.56329e-08
GO:0043486	histone exchange	0	0	1	1.56329e-08
GO:0043968	histone H2A acetylation	0	0	1	1.56329e-08
GO:0043966	histone H3 acetylation	0	0	1	1.56329e-08
GO:0051568	histone H3-K4 methylation	0	0	1	1.56329e-08
GO:0043967	histone H4 acetylation	0	0	1	1.56329e-08
GO:0034968	histone lysine methylation	0	0	1	1.56329e-08
GO:0016570	histone modification	0	0	1	1.56329e-08
GO:0018024	histone-lysine N-methyltransferase activity	0	0	1	1.56329e-08
GO:0008897	holo-[acyl-carrier-protein] synthase activity	0	0	1	1.56329e-08
GO:0004411	homogentisate 1,2-dioxygenase activity	0	0	1	1.56329e-08
GO:0016787	hydrolase activity	6	0	1	1.56329e-08
GO:0016817	hydrolase activity, acting on acid anhydrides	0	0	1	1.56329e-08
GO:0016818	hydrolase activity, acting on acid anhydrides, in phosphorus-containing anhydrides	0	0	1	1.56329e-08
GO:0016810	hydrolase activity, acting on carbon-nitrogen (but not peptide) bonds	0	0	1	1.56329e-08
GO:0016811	hydrolase activity, acting on carbon-nitrogen (but not peptide) bonds, in linear amides	0	0	1	1.56329e-08
GO:0016788	hydrolase activity, acting on ester bonds	3	0	1	1.56329e-08
GO:0016798	hydrolase activity, acting on glycosyl bonds	0	0	1	1.56329e-08
GO:0016799	hydrolase activity, hydrolyzing N-glycosyl compounds	0	0	1	1.56329e-08
GO:0004553	hydrolase activity, hydrolyzing O-glycosyl compounds	4	0	1	1.56329e-08
GO:0004416	hydroxyacylglutathione hydrolase activity	0	0	1	1.56329e-08
GO:0004417	hydroxyethylthiazole kinase activity	0	0	1	1.56329e-08
GO:0016742	hydroxymethyl-, formyl- and related transferase activity	1	0	1	1.56329e-08
GO:0004418	hydroxymethylbilane synthase activity	0	0	1	1.56329e-08
GO:0004420	hydroxymethylglutaryl-CoA reductase (NADPH) activity	0	0	1	1.56329e-08
GO:0004421	hydroxymethylglutaryl-CoA synthase activity	0	0	1	1.56329e-08
GO:0004424	imidazoleglycerol-phosphate dehydratase activity	0	0	1	1.56329e-08
GO:0006188	IMP biosynthetic process	0	0	1	1.56329e-08
GO:0003937	IMP cyclohydrolase activity	0	0	1	1.56329e-08
GO:0003938	IMP dehydrogenase activity	0	0	1	1.56329e-08
GO:0032264	IMP salvage	0	0	1	1.56329e-08
GO:0004425	indole-3-glycerol-phosphate synthase activity	0	0	1	1.56329e-08
GO:0009864	induced systemic resistance, jasmonic acid mediated signaling pathway	0	0	1	1.56329e-08
GO:0031011	Ino80 complex	0	0	1	1.56329e-08
GO:0005452	inorganic anion exchanger activity	0	0	1	1.56329e-08
GO:0004427	inorganic diphosphatase activity	0	0	1	1.56329e-08
GO:0005315	inorganic phosphate transmembrane transporter activity	0	0	1	1.56329e-08
GO:0019140	inositol 3-kinase activity	0	0	1	1.56329e-08
GO:0006021	inositol biosynthetic process	0	0	1	1.56329e-08
GO:0019310	inositol catabolic process	0	0	1	1.56329e-08
GO:0050113	inositol oxygenase activity	0	0	1	1.56329e-08
GO:0035299	inositol pentakisphosphate 2-kinase activity	0	0	1	1.56329e-08
GO:0047325	inositol tetrakisphosphate 1-kinase activity	0	0	1	1.56329e-08
GO:0032957	inositol trisphosphate metabolic process	0	0	1	1.56329e-08
GO:0052726	inositol-1,3,4-trisphosphate 5-kinase activity	0	0	1	1.56329e-08
GO:0052725	inositol-1,3,4-trisphosphate 6-kinase activity	0	0	1	1.56329e-08
GO:0008440	inositol-1,4,5-trisphosphate 3-kinase activity	0	0	1	1.56329e-08
GO:0004512	inositol-3-phosphate synthase activity	0	0	1	1.56329e-08
GO:0030176	integral component of endoplasmic reticulum membrane	0	0	1	1.56329e-08
GO:0030173	integral component of Golgi membrane	0	0	1	1.56329e-08
GO:0016021	integral component of membrane	8	0	1	1.56329e-08
GO:0005639	integral component of nuclear inner membrane	0	0	1	1.56329e-08
GO:0005779	integral component of peroxisomal membrane	0	0	1	1.56329e-08
GO:0005887	integral component of plasma membrane	0	0	1	1.56329e-08
GO:0031361	integral component of thylakoid membrane	0	0	1	1.56329e-08
GO:0032039	integrator complex	0	0	1	1.56329e-08
GO:0006891	intra-Golgi vesicle-mediated transport	0	0	1	1.56329e-08
GO:0005622	intracellular anatomical structure	3	0	1	1.56329e-08
GO:0043231	intracellular membrane-bounded organelle	0	0	1	1.56329e-08
GO:0006886	intracellular protein transport	2	1	1	3.92635e-07
GO:0035556	intracellular signal transduction	0	0	1	1.56329e-08
GO:0046907	intracellular transport	0	0	1	1.56329e-08
GO:0016872	intramolecular lyase activity	0	0	1	1.56329e-08
GO:0016866	intramolecular transferase activity	0	0	1	1.56329e-08
GO:0016868	intramolecular transferase activity, phosphotransferases	1	0	1	1.56329e-08
GO:0005216	ion channel activity	0	0	1	1.56329e-08
GO:0034220	ion transmembrane transport	0	0	1	1.56329e-08
GO:0006811	ion transport	0	0	1	1.56329e-08
GO:0004970	ionotropic glutamate receptor activity	0	0	1	1.56329e-08
GO:0005506	iron ion binding	0	0	1	1.56329e-08
GO:0034755	iron ion transmembrane transport	0	0	1	1.56329e-08
GO:0005381	iron ion transmembrane transporter activity	0	0	1	1.56329e-08
GO:0006826	iron ion transport	0	0	1	1.56329e-08
GO:0016226	iron-sulfur cluster assembly	0	0	1	1.56329e-08
GO:0051536	iron-sulfur cluster binding	1	0	1	1.56329e-08
GO:0008909	isochorismate synthase activity	0	0	1	1.56329e-08
GO:0004450	isocitrate dehydrogenase (NADP+) activity	0	0	1	1.56329e-08
GO:0004451	isocitrate lyase activity	0	0	1	1.56329e-08
GO:0006102	isocitrate metabolic process	0	0	1	1.56329e-08
GO:0016853	isomerase activity	0	0	1	1.56329e-08
GO:0019288	isopentenyl diphosphate biosynthetic process, methylerythritol 4-phosphate pathway	0	0	1	1.56329e-08
GO:0004452	isopentenyl-diphosphate delta-isomerase activity	0	0	1	1.56329e-08
GO:0008299	isoprenoid biosynthetic process	0	0	1	1.56329e-08
GO:0080123	jasmonate-amino synthetase activity	0	0	1	1.56329e-08
GO:0009694	jasmonic acid metabolic process	0	0	1	1.56329e-08
GO:0008352	katanin complex	1	1	1	3.92635e-07
GO:0004455	ketol-acid reductoisomerase activity	0	0	1	1.56329e-08
GO:0016301	kinase activity	2	0	1	1.56329e-08
GO:0005871	kinesin complex	2	0	1	1.56329e-08
GO:0000776	kinetochore	0	0	1	1.56329e-08
GO:0051382	kinetochore assembly	0	0	1	1.56329e-08
GO:0043564	Ku70:Ku80 complex	0	0	1	1.56329e-08
GO:0050017	L-3-cyanoalanine synthase activity	0	0	1	1.56329e-08
GO:0046373	L-arabinose metabolic process	0	0	1	1.56329e-08
GO:0019509	L-methionine salvage from methylthioadenosine	0	0	1	1.56329e-08
GO:0009094	L-phenylalanine biosynthetic process	0	0	1	1.56329e-08
GO:0006559	L-phenylalanine catabolic process	0	0	1	1.56329e-08
GO:0015934	large ribosomal subunit	0	0	1	1.56329e-08
GO:0048366	leaf development	0	0	1	1.56329e-08
GO:0010338	leaf formation	0	0	1	1.56329e-08
GO:0009098	leucine biosynthetic process	0	0	1	1.56329e-08
GO:0004823	leucine-tRNA ligase activity	0	0	1	1.56329e-08
GO:0006429	leucyl-tRNA aminoacylation	0	0	1	1.56329e-08
GO:0019370	leukotriene biosynthetic process	0	0	1	1.56329e-08
GO:0016874	ligase activity	0	0	1	1.56329e-08
GO:0016879	ligase activity, forming carbon-nitrogen bonds	0	0	1	1.56329e-08
GO:0030274	LIM domain binding	0	0	1	1.56329e-08
GO:0009245	lipid A biosynthetic process	0	0	1	1.56329e-08
GO:0008289	lipid binding	0	0	1	1.56329e-08
GO:0008610	lipid biosynthetic process	0	0	1	1.56329e-08
GO:0016042	lipid catabolic process	0	0	1	1.56329e-08
GO:0030259	lipid glycosylation	0	0	1	1.56329e-08
GO:0006629	lipid metabolic process	0	0	1	1.56329e-08
GO:0006869	lipid transport	0	0	1	1.56329e-08
GO:0005319	lipid transporter activity	0	0	1	1.56329e-08
GO:0008915	lipid-A-disaccharide synthase activity	0	0	1	1.56329e-08
GO:0009107	lipoate biosynthetic process	0	0	1	1.56329e-08
GO:0016992	lipoate synthase activity	0	0	1	1.56329e-08
GO:0016829	lyase activity	0	0	1	1.56329e-08
GO:0009089	lysine biosynthetic process via diaminopimelate	0	0	1	1.56329e-08
GO:0009059	macromolecule biosynthetic process	0	0	1	1.56329e-08
GO:0016851	magnesium chelatase activity	0	0	1	1.56329e-08
GO:0000287	magnesium ion binding	2	1	1	1.56329e-08
GO:0015095	magnesium ion transmembrane transporter activity	0	0	1	1.56329e-08
GO:0015693	magnesium ion transport	0	0	1	1.56329e-08
GO:0004471	malate dehydrogenase (decarboxylating) (NAD+) activity	0	0	1	1.56329e-08
GO:0016615	malate dehydrogenase activity	0	0	1	1.56329e-08
GO:0006108	malate metabolic process	0	0	1	1.56329e-08
GO:0004474	malate synthase activity	0	0	1	1.56329e-08
GO:0015743	malate transport	0	0	1	1.56329e-08
GO:0050080	malonyl-CoA decarboxylase activity	0	0	1	1.56329e-08
GO:0030145	manganese ion binding	0	0	1	1.56329e-08
GO:0006013	mannose metabolic process	0	0	1	1.56329e-08
GO:0004476	mannose-6-phosphate isomerase activity	0	0	1	1.56329e-08
GO:0015923	mannosidase activity	0	0	1	1.56329e-08
GO:0033925	mannosyl-glycoprotein endo-beta-N-acetylglucosaminidase activity	0	0	1	1.56329e-08
GO:0004571	mannosyl-oligosaccharide 1,2-alpha-mannosidase activity	0	0	1	1.56329e-08
GO:0033947	mannosylglycoprotein endo-beta-mannosidase activity	0	0	1	1.56329e-08
GO:0042256	mature ribosome assembly	0	0	1	1.56329e-08
GO:0042555	MCM complex	0	0	1	1.56329e-08
GO:0008381	mechanosensitive ion channel activity	0	0	1	1.56329e-08
GO:0016592	mediator complex	1	0	1	1.56329e-08
GO:0051321	meiotic cell cycle	0	0	1	1.56329e-08
GO:0045132	meiotic chromosome segregation	0	0	1	1.56329e-08
GO:0016020	membrane	4	0	1	1.56329e-08
GO:0030117	membrane coat	0	0	1	1.56329e-08
GO:0008152	metabolic process	7	0	1	1.56329e-08
GO:0046872	metal ion binding	4	0	1	1.56329e-08
GO:0046873	metal ion transmembrane transporter activity	0	0	1	1.56329e-08
GO:0030001	metal ion transport	0	0	1	1.56329e-08
GO:0004181	metallocarboxypeptidase activity	0	0	1	1.56329e-08
GO:0004222	metalloendopeptidase activity	1	0	1	1.56329e-08
GO:0008235	metalloexopeptidase activity	0	0	1	1.56329e-08
GO:0008237	metallopeptidase activity	0	0	1	1.56329e-08
GO:0004478	methionine adenosyltransferase activity	0	0	1	1.56329e-08
GO:0009086	methionine biosynthetic process	0	0	1	1.56329e-08
GO:0006555	methionine metabolic process	0	0	1	1.56329e-08
GO:0032259	methylation	0	0	1	1.56329e-08
GO:0004488	methylenetetrahydrofolate dehydrogenase (NADP+) activity	0	0	1	1.56329e-08
GO:0004489	methylenetetrahydrofolate reductase (NAD(P)H) activity	0	0	1	1.56329e-08
GO:0019243	methylglyoxal catabolic process to D-lactate via S-lactoyl-glutathione	0	0	1	1.56329e-08
GO:0034709	methylosome	0	0	1	1.56329e-08
GO:0008168	methyltransferase activity	1	0	1	1.56329e-08
GO:0004496	mevalonate kinase activity	0	0	1	1.56329e-08
GO:0005874	microtubule	0	0	1	1.56329e-08
GO:0005875	microtubule associated complex	1	1	1	1.56329e-08
GO:0008017	microtubule binding	2	1	1	3.92635e-07
GO:0000226	microtubule cytoskeleton organization	0	0	1	1.56329e-08
GO:0003777	microtubule motor activity	2	0	1	1.56329e-08
GO:0007020	microtubule nucleation	0	0	1	1.56329e-08
GO:0005815	microtubule organizing center	0	0	1	1.56329e-08
GO:0031023	microtubule organizing center organization	0	0	1	1.56329e-08
GO:0051013	microtubule severing	1	1	1	3.92635e-07
GO:0007018	microtubule-based movement	2	0	1	1.56329e-08
GO:0007017	microtubule-based process	1	1	1	1.56329e-08
GO:0006298	mismatch repair	0	0	1	1.56329e-08
GO:0032300	mismatch repair complex	0	0	1	1.56329e-08
GO:0030983	mismatched DNA binding	0	0	1	1.56329e-08
GO:0033617	mitochondrial cytochrome c oxidase assembly	1	0	1	1.56329e-08
GO:0006122	mitochondrial electron transport, ubiquinol to cytochrome c	0	0	1	1.56329e-08
GO:0005740	mitochondrial envelope	0	0	1	1.56329e-08
GO:0000266	mitochondrial fission	0	0	1	1.56329e-08
GO:0005743	mitochondrial inner membrane	0	0	1	1.56329e-08
GO:0005758	mitochondrial intermembrane space	0	0	1	1.56329e-08
GO:0005759	mitochondrial matrix	0	0	1	1.56329e-08
GO:0031966	mitochondrial membrane	0	0	1	1.56329e-08
GO:0005741	mitochondrial outer membrane	0	0	1	1.56329e-08
GO:0005742	mitochondrial outer membrane translocase complex	0	0	1	1.56329e-08
GO:0000275	mitochondrial proton-transporting ATP synthase complex, catalytic sector F(1)	0	0	1	1.56329e-08
GO:0000276	mitochondrial proton-transporting ATP synthase complex, coupling factor F(o)	0	0	1	1.56329e-08
GO:0006850	mitochondrial pyruvate transmembrane transport	0	0	1	1.56329e-08
GO:0005747	mitochondrial respiratory chain complex I	0	0	1	1.56329e-08
GO:0005750	mitochondrial respiratory chain complex III	0	0	1	1.56329e-08
GO:0034551	mitochondrial respiratory chain complex III assembly	0	0	1	1.56329e-08
GO:0005751	mitochondrial respiratory chain complex IV	0	0	1	1.56329e-08
GO:0005761	mitochondrial ribosome	0	0	1	1.56329e-08
GO:0005739	mitochondrion	1	0	1	1.56329e-08
GO:0007005	mitochondrion organization	0	0	1	1.56329e-08
GO:0000090	mitotic anaphase	0	0	1	1.56329e-08
GO:0000278	mitotic cell cycle	0	0	1	1.56329e-08
GO:0007093	mitotic cell cycle checkpoint signaling	0	0	1	1.56329e-08
GO:0007076	mitotic chromosome condensation	0	0	1	1.56329e-08
GO:0033314	mitotic DNA replication checkpoint signaling	0	0	1	1.56329e-08
GO:0007064	mitotic sister chromatid cohesion	0	0	1	1.56329e-08
GO:0007094	mitotic spindle assembly checkpoint signaling	0	0	1	1.56329e-08
GO:0006777	Mo-molybdopterin cofactor biosynthetic process	0	0	1	1.56329e-08
GO:0015098	molybdate ion transmembrane transporter activity	0	0	1	1.56329e-08
GO:0015689	molybdate ion transport	0	0	1	1.56329e-08
GO:0030151	molybdenum ion binding	0	0	1	1.56329e-08
GO:0032324	molybdopterin cofactor biosynthetic process	0	0	1	1.56329e-08
GO:0019008	molybdopterin synthase complex	0	0	1	1.56329e-08
GO:0012511	monolayer-surrounded lipid storage body	0	0	1	1.56329e-08
GO:0005451	monovalent cation:proton antiporter activity	0	0	1	1.56329e-08
GO:0034457	Mpp10 complex	0	0	1	1.56329e-08
GO:0030870	Mre11 complex	0	0	1	1.56329e-08
GO:0031124	mRNA 3'-end processing	0	0	1	1.56329e-08
GO:0003729	mRNA binding	0	0	1	1.56329e-08
GO:0006402	mRNA catabolic process	0	0	1	1.56329e-08
GO:0045292	mRNA cis splicing, via spliceosome	0	0	1	1.56329e-08
GO:0006379	mRNA cleavage	0	0	1	1.56329e-08
GO:0005847	mRNA cleavage and polyadenylation specificity factor complex	0	0	1	1.56329e-08
GO:0005849	mRNA cleavage factor complex	0	0	1	1.56329e-08
GO:0004484	mRNA guanylyltransferase activity	0	0	1	1.56329e-08
GO:0006378	mRNA polyadenylation	0	0	1	1.56329e-08
GO:0006397	mRNA processing	0	0	1	1.56329e-08
GO:0006376	mRNA splice site selection	0	0	1	1.56329e-08
GO:0000398	mRNA splicing, via spliceosome	0	0	1	1.56329e-08
GO:0051028	mRNA transport	0	0	1	1.56329e-08
GO:0007275	multicellular organism development	0	0	1	1.56329e-08
GO:0010264	myo-inositol hexakisphosphate biosynthetic process	0	0	1	1.56329e-08
GO:0016459	myosin complex	0	0	1	1.56329e-08
GO:0003942	N-acetyl-gamma-glutamyl-phosphate reductase activity	0	0	1	1.56329e-08
GO:0008080	N-acetyltransferase activity	2	0	1	1.56329e-08
GO:0006491	N-glycan processing	0	0	1	1.56329e-08
GO:0008170	N-methyltransferase activity	0	0	1	1.56329e-08
GO:0006480	N-terminal protein amino acid methylation	0	0	1	1.56329e-08
GO:0006499	N-terminal protein myristoylation	0	0	1	1.56329e-08
GO:0004499	N,N-dimethylaniline monooxygenase activity	0	0	1	1.56329e-08
GO:0004018	N6-(1,2-dicarboxyethyl)AMP AMP-lyase (fumarate-forming) activity	0	0	1	1.56329e-08
GO:0051287	NAD binding	2	1	1	3.92635e-07
GO:0009435	NAD biosynthetic process	0	0	1	1.56329e-08
GO:0016174	NAD(P)H oxidase H2O2-forming activity	0	0	1	1.56329e-08
GO:0003950	NAD+ ADP-ribosyltransferase activity	1	0	1	1.56329e-08
GO:0070403	NAD+ binding	1	0	1	1.56329e-08
GO:0003951	NAD+ kinase activity	0	0	1	1.56329e-08
GO:0008137	NADH dehydrogenase (ubiquinone) activity	0	0	1	1.56329e-08
GO:0003954	NADH dehydrogenase activity	0	0	1	1.56329e-08
GO:0050661	NADP binding	0	0	1	1.56329e-08
GO:0006741	NADP biosynthetic process	0	0	1	1.56329e-08
GO:0070402	NADPH binding	0	0	1	1.56329e-08
GO:0019781	NEDD8 activating enzyme activity	0	0	1	1.56329e-08
GO:0045910	negative regulation of DNA recombination	0	0	1	1.56329e-08
GO:0009910	negative regulation of flower development	0	0	1	1.56329e-08
GO:0016480	negative regulation of transcription by RNA polymerase III	0	0	1	1.56329e-08
GO:0045892	negative regulation of transcription, DNA-templated	0	0	1	1.56329e-08
GO:0017148	negative regulation of translation	0	0	1	1.56329e-08
GO:0045900	negative regulation of translational elongation	0	0	1	1.56329e-08
GO:0016151	nickel cation binding	0	0	1	1.56329e-08
GO:0030418	nicotianamine biosynthetic process	0	0	1	1.56329e-08
GO:0030410	nicotianamine synthase activity	0	0	1	1.56329e-08
GO:0004514	nicotinate-nucleotide diphosphorylase (carboxylating) activity	0	0	1	1.56329e-08
GO:0042128	nitrate assimilation	0	0	1	1.56329e-08
GO:0080028	nitrile biosynthetic process	0	0	1	1.56329e-08
GO:0006807	nitrogen compound metabolic process	0	0	1	1.56329e-08
GO:0071705	nitrogen compound transport	0	0	1	1.56329e-08
GO:0018580	nitronate monooxygenase activity	0	0	1	1.56329e-08
GO:0035267	NuA4 histone acetyltransferase complex	0	0	1	1.56329e-08
GO:0005846	nuclear cap binding complex	0	0	1	1.56329e-08
GO:0000228	nuclear chromosome	0	0	1	1.56329e-08
GO:0000176	nuclear exosome (RNase complex)	0	0	1	1.56329e-08
GO:0005664	nuclear origin of replication recognition complex	0	0	1	1.56329e-08
GO:0005643	nuclear pore	0	0	1	1.56329e-08
GO:0070966	nuclear-transcribed mRNA catabolic process, no-go decay	0	0	1	1.56329e-08
GO:0070481	nuclear-transcribed mRNA catabolic process, non-stop decay	0	0	1	1.56329e-08
GO:0000184	nuclear-transcribed mRNA catabolic process, nonsense-mediated decay	0	0	1	1.56329e-08
GO:0004518	nuclease activity	0	0	1	1.56329e-08
GO:0003676	nucleic acid binding	4	0	1	1.56329e-08
GO:0019205	nucleobase-containing compound kinase activity	0	0	1	1.56329e-08
GO:0006139	nucleobase-containing compound metabolic process	0	0	1	1.56329e-08
GO:0006913	nucleocytoplasmic transport	0	0	1	1.56329e-08
GO:0005730	nucleolus	0	0	1	1.56329e-08
GO:0001882	nucleoside binding	0	0	1	1.56329e-08
GO:0004550	nucleoside diphosphate kinase activity	0	0	1	1.56329e-08
GO:0006165	nucleoside diphosphate phosphorylation	0	0	1	1.56329e-08
GO:0009116	nucleoside metabolic process	0	0	1	1.56329e-08
GO:0005337	nucleoside transmembrane transporter activity	0	0	1	1.56329e-08
GO:0000786	nucleosome	1	0	1	1.56329e-08
GO:0006334	nucleosome assembly	0	0	1	1.56329e-08
GO:0031491	nucleosome binding	0	0	1	1.56329e-08
GO:0000166	nucleotide binding	1	0	1	1.56329e-08
GO:0009165	nucleotide biosynthetic process	1	1	1	3.92635e-07
GO:0098519	nucleotide phosphatase activity, acting on free nucleotides	0	0	1	1.56329e-08
GO:0006289	nucleotide-excision repair	0	0	1	1.56329e-08
GO:0016779	nucleotidyltransferase activity	1	0	1	1.56329e-08
GO:0005634	nucleus	7	1	1	3.92635e-07
GO:0045735	nutrient reservoir activity	1	0	1	1.56329e-08
GO:0008374	O-acyltransferase activity	0	0	1	1.56329e-08
GO:0008171	O-methyltransferase activity	0	0	1	1.56329e-08
GO:0050662	obsolete coenzyme binding	0	0	1	1.56329e-08
GO:0048037	obsolete cofactor binding	0	0	1	1.56329e-08
GO:0004584	obsolete dolichyl-phosphate-mannose-glycolipid alpha-mannosyltransferase activity	0	0	1	1.56329e-08
GO:0008144	obsolete drug binding	0	0	1	1.56329e-08
GO:0003840	obsolete gamma-glutamyltransferase activity	0	0	1	1.56329e-08
GO:0055114	obsolete oxidation-reduction process	8	2	1	4.79645e-06
GO:0008565	obsolete protein transporter activity	1	0	1	1.56329e-08
GO:0004871	obsolete signal transducer activity	0	0	1	1.56329e-08
GO:0070188	obsolete Stn1-Ten1 complex	0	0	1	1.56329e-08
GO:0000989	obsolete transcription factor activity, transcription factor binding	0	0	1	1.56329e-08
GO:0009312	oligosaccharide biosynthetic process	0	0	1	1.56329e-08
GO:0004576	oligosaccharyl transferase activity	0	0	1	1.56329e-08
GO:0008250	oligosaccharyltransferase complex	0	0	1	1.56329e-08
GO:0008242	omega peptidase activity	0	0	1	1.56329e-08
GO:0006730	one-carbon metabolic process	0	0	1	1.56329e-08
GO:0071704	organic substance metabolic process	0	0	1	1.56329e-08
GO:0000808	origin recognition complex	0	0	1	1.56329e-08
GO:0004590	orotidine-5'-phosphate decarboxylase activity	0	0	1	1.56329e-08
GO:0000940	outer kinetochore	0	0	1	1.56329e-08
GO:0019867	outer membrane	0	0	1	1.56329e-08
GO:0008534	oxidized purine nucleobase lesion DNA N-glycosylase activity	0	0	1	1.56329e-08
GO:0016491	oxidoreductase activity	5	1	1	3.92635e-07
GO:0016671	oxidoreductase activity, acting on a sulfur group of donors, disulfide as acceptor	0	0	1	1.56329e-08
GO:0016614	oxidoreductase activity, acting on CH-OH group of donors	0	0	1	1.56329e-08
GO:0016679	oxidoreductase activity, acting on diphenols and related substances as donors	0	0	1	1.56329e-08
GO:0016730	oxidoreductase activity, acting on iron-sulfur proteins as donors	0	0	1	1.56329e-08
GO:0016651	oxidoreductase activity, acting on NAD(P)H	0	0	1	1.56329e-08
GO:0050664	oxidoreductase activity, acting on NAD(P)H, oxygen as acceptor	0	0	1	1.56329e-08
GO:0016655	oxidoreductase activity, acting on NAD(P)H, quinone or similar compound as acceptor	0	0	1	1.56329e-08
GO:0016705	oxidoreductase activity, acting on paired donors, with incorporation or reduction of molecular oxygen	0	0	1	1.56329e-08
GO:0016708	oxidoreductase activity, acting on paired donors, with incorporation or reduction of molecular oxygen, NAD(P)H as one donor, and incorporation of two atoms of oxygen into one donor	0	0	1	1.56329e-08
GO:0016717	oxidoreductase activity, acting on paired donors, with oxidation of a pair of donors resulting in the reduction of molecular oxygen to two molecules of water	0	0	1	1.56329e-08
GO:0016701	oxidoreductase activity, acting on single donors with incorporation of molecular oxygen	0	0	1	1.56329e-08
GO:0016702	oxidoreductase activity, acting on single donors with incorporation of molecular oxygen, incorporation of two atoms of oxygen	0	0	1	1.56329e-08
GO:0016624	oxidoreductase activity, acting on the aldehyde or oxo group of donors, disulfide as acceptor	0	0	1	1.56329e-08
GO:0016620	oxidoreductase activity, acting on the aldehyde or oxo group of donors, NAD or NADP as acceptor	0	0	1	1.56329e-08
GO:0016627	oxidoreductase activity, acting on the CH-CH group of donors	0	0	1	1.56329e-08
GO:0016636	oxidoreductase activity, acting on the CH-CH group of donors, iron-sulfur protein as acceptor	0	0	1	1.56329e-08
GO:0016638	oxidoreductase activity, acting on the CH-NH2 group of donors	0	0	1	1.56329e-08
GO:0016616	oxidoreductase activity, acting on the CH-OH group of donors, NAD or NADP as acceptor	1	0	1	1.56329e-08
GO:0016901	oxidoreductase activity, acting on the CH-OH group of donors, quinone or similar compound as acceptor	0	0	1	1.56329e-08
GO:0016833	oxo-acid-lyase activity	1	0	1	1.56329e-08
GO:0004591	oxoglutarate dehydrogenase (succinyl-transferring) activity	0	0	1	1.56329e-08
GO:0019825	oxygen binding	0	0	1	1.56329e-08
GO:0015444	P-type magnesium transporter activity	0	0	1	1.56329e-08
GO:0098599	palmitoyl hydrolase activity	0	0	1	1.56329e-08
GO:0004592	pantoate-beta-alanine ligase activity	0	0	1	1.56329e-08
GO:0015940	pantothenate biosynthetic process	0	0	1	1.56329e-08
GO:0004594	pantothenate kinase activity	0	0	1	1.56329e-08
GO:0070772	PAS complex	0	0	1	1.56329e-08
GO:0030570	pectate lyase activity	0	0	1	1.56329e-08
GO:0030599	pectinesterase activity	1	0	1	1.56329e-08
GO:0006098	pentose-phosphate shunt	0	0	1	1.56329e-08
GO:0009052	pentose-phosphate shunt, non-oxidative branch	0	0	1	1.56329e-08
GO:0016763	pentosyltransferase activity	0	0	1	1.56329e-08
GO:0008233	peptidase activity	1	0	1	1.56329e-08
GO:0043043	peptide biosynthetic process	0	0	1	1.56329e-08
GO:0042586	peptide deformylase activity	0	0	1	1.56329e-08
GO:0033743	peptide-methionine (R)-S-oxide reductase activity	0	0	1	1.56329e-08
GO:0008113	peptide-methionine (S)-S-oxide reductase activity	0	0	1	1.56329e-08
GO:0035246	peptidyl-arginine N-methylation	0	0	1	1.56329e-08
GO:0017183	peptidyl-diphthamide biosynthetic process from peptidyl-histidine	0	0	1	1.56329e-08
GO:0008612	peptidyl-lysine modification to peptidyl-hypusine	0	0	1	1.56329e-08
GO:0003755	peptidyl-prolyl cis-trans isomerase activity	0	0	1	1.56329e-08
GO:0004601	peroxidase activity	0	0	1	1.56329e-08
GO:0051920	peroxiredoxin activity	0	0	1	1.56329e-08
GO:0005778	peroxisomal membrane	0	0	1	1.56329e-08
GO:0005777	peroxisome	0	0	1	1.56329e-08
GO:0016559	peroxisome fission	0	0	1	1.56329e-08
GO:0007031	peroxisome organization	0	0	1	1.56329e-08
GO:0004826	phenylalanine-tRNA ligase activity	0	0	1	1.56329e-08
GO:0006432	phenylalanyl-tRNA aminoacylation	0	0	1	1.56329e-08
GO:0019211	phosphatase activator activity	0	0	1	1.56329e-08
GO:0016791	phosphatase activity	0	0	1	1.56329e-08
GO:0042301	phosphate ion binding	0	0	1	1.56329e-08
GO:0006817	phosphate ion transport	0	0	1	1.56329e-08
GO:0006796	phosphate-containing compound metabolic process	0	0	1	1.56329e-08
GO:0008429	phosphatidylethanolamine binding	0	0	1	1.56329e-08
GO:0035091	phosphatidylinositol binding	0	0	1	1.56329e-08
GO:0006661	phosphatidylinositol biosynthetic process	0	0	1	1.56329e-08
GO:0046488	phosphatidylinositol metabolic process	0	0	1	1.56329e-08
GO:0017176	phosphatidylinositol N-acetylglucosaminyltransferase activity	0	0	1	1.56329e-08
GO:0046854	phosphatidylinositol phosphate biosynthetic process	0	0	1	1.56329e-08
GO:0016307	phosphatidylinositol phosphate kinase activity	0	0	1	1.56329e-08
GO:0052866	phosphatidylinositol phosphate phosphatase activity	0	0	1	1.56329e-08
GO:0004435	phosphatidylinositol phospholipase C activity	0	0	1	1.56329e-08
GO:0032266	phosphatidylinositol-3-phosphate binding	0	0	1	1.56329e-08
GO:0036092	phosphatidylinositol-3-phosphate biosynthetic process	0	0	1	1.56329e-08
GO:0048015	phosphatidylinositol-mediated signaling	0	0	1	1.56329e-08
GO:0006659	phosphatidylserine biosynthetic process	0	0	1	1.56329e-08
GO:0004609	phosphatidylserine decarboxylase activity	0	0	1	1.56329e-08
GO:0008963	phospho-N-acetylmuramoyl-pentapeptide-transferase activity	0	0	1	1.56329e-08
GO:0004612	phosphoenolpyruvate carboxykinase (ATP) activity	0	0	1	1.56329e-08
GO:0008964	phosphoenolpyruvate carboxylase activity	0	0	1	1.56329e-08
GO:0004616	phosphogluconate dehydrogenase (decarboxylating) activity	0	0	1	1.56329e-08
GO:0004618	phosphoglycerate kinase activity	0	0	1	1.56329e-08
GO:0004619	phosphoglycerate mutase activity	1	0	1	1.56329e-08
GO:0004623	phospholipase A2 activity	0	0	1	1.56329e-08
GO:0005543	phospholipid binding	0	0	1	1.56329e-08
GO:0008654	phospholipid biosynthetic process	0	0	1	1.56329e-08
GO:0006644	phospholipid metabolic process	0	0	1	1.56329e-08
GO:0015914	phospholipid transport	0	0	1	1.56329e-08
GO:0004615	phosphomannomutase activity	0	0	1	1.56329e-08
GO:0004721	phosphoprotein phosphatase activity	0	0	1	1.56329e-08
GO:0004634	phosphopyruvate hydratase activity	0	0	1	1.56329e-08
GO:0000015	phosphopyruvate hydratase complex	0	0	1	1.56329e-08
GO:0000155	phosphorelay sensor kinase activity	0	0	1	1.56329e-08
GO:0000160	phosphorelay signal transduction system	0	0	1	1.56329e-08
GO:0004635	phosphoribosyl-AMP cyclohydrolase activity	0	0	1	1.56329e-08
GO:0004637	phosphoribosylamine-glycine ligase activity	0	0	1	1.56329e-08
GO:0004643	phosphoribosylaminoimidazolecarboxamide formyltransferase activity	0	0	1	1.56329e-08
GO:0004640	phosphoribosylanthranilate isomerase activity	0	0	1	1.56329e-08
GO:0008081	phosphoric diester hydrolase activity	0	0	1	1.56329e-08
GO:0042578	phosphoric ester hydrolase activity	0	0	1	1.56329e-08
GO:0016310	phosphorylation	1	0	1	1.56329e-08
GO:0016773	phosphotransferase activity, alcohol group as acceptor	0	0	1	1.56329e-08
GO:0016780	phosphotransferase activity, for other substituted phosphate groups	0	0	1	1.56329e-08
GO:0048573	photoperiodism, flowering	0	0	1	1.56329e-08
GO:0015979	photosynthesis	0	0	1	1.56329e-08
GO:0009765	photosynthesis, light harvesting	0	0	1	1.56329e-08
GO:0019684	photosynthesis, light reaction	0	0	1	1.56329e-08
GO:0009767	photosynthetic electron transport chain	0	0	1	1.56329e-08
GO:0009772	photosynthetic electron transport in photosystem II	0	0	1	1.56329e-08
GO:0009521	photosystem	0	0	1	1.56329e-08
GO:0009522	photosystem I	0	0	1	1.56329e-08
GO:0009538	photosystem I reaction center	0	0	1	1.56329e-08
GO:0009523	photosystem II	0	0	1	1.56329e-08
GO:0010207	photosystem II assembly	0	0	1	1.56329e-08
GO:0009654	photosystem II oxygen evolving complex	0	0	1	1.56329e-08
GO:0009539	photosystem II reaction center	0	0	1	1.56329e-08
GO:0042549	photosystem II stabilization	0	0	1	1.56329e-08
GO:0009638	phototropism	0	0	1	1.56329e-08
GO:0046938	phytochelatin biosynthetic process	0	0	1	1.56329e-08
GO:0010024	phytochromobilin biosynthetic process	0	0	1	1.56329e-08
GO:0032777	Piccolo NuA4 histone acetyltransferase complex	0	0	1	1.56329e-08
GO:0034715	pICln-Sm protein complex	0	0	1	1.56329e-08
GO:0048481	plant ovule development	0	0	1	1.56329e-08
GO:0009664	plant-type cell wall organization	0	0	1	1.56329e-08
GO:0009626	plant-type hypersensitive response	0	0	1	1.56329e-08
GO:0009834	plant-type secondary cell wall biogenesis	0	0	1	1.56329e-08
GO:0005886	plasma membrane	0	0	1	1.56329e-08
GO:0009496	plastoquinol--plastocyanin reductase activity	0	0	1	1.56329e-08
GO:0016973	poly(A)+ mRNA export from nucleus	0	0	1	1.56329e-08
GO:0004649	poly(ADP-ribose) glycohydrolase activity	0	0	1	1.56329e-08
GO:0004650	polygalacturonase activity	0	0	1	1.56329e-08
GO:0047262	polygalacturonate 4-alpha-galacturonosyltransferase activity	0	0	1	1.56329e-08
GO:0004652	polynucleotide adenylyltransferase activity	1	0	1	1.56329e-08
GO:0004654	polyribonucleotide nucleotidyltransferase activity	0	0	1	1.56329e-08
GO:0030247	polysaccharide binding	0	0	1	1.56329e-08
GO:0000272	polysaccharide catabolic process	0	0	1	1.56329e-08
GO:0004655	porphobilinogen synthase activity	0	0	1	1.56329e-08
GO:0006779	porphyrin-containing compound biosynthetic process	0	0	1	1.56329e-08
GO:0009958	positive gravitropism	0	0	1	1.56329e-08
GO:0010508	positive regulation of autophagy	0	0	1	1.56329e-08
GO:0043085	positive regulation of catalytic activity	0	0	1	1.56329e-08
GO:0045739	positive regulation of DNA repair	0	0	1	1.56329e-08
GO:0045747	positive regulation of Notch signaling pathway	0	0	1	1.56329e-08
GO:0032968	positive regulation of transcription elongation from RNA polymerase II promoter	0	0	1	1.56329e-08
GO:0045893	positive regulation of transcription, DNA-templated	0	0	1	1.56329e-08
GO:0045901	positive regulation of translational elongation	0	0	1	1.56329e-08
GO:0045905	positive regulation of translational termination	0	0	1	1.56329e-08
GO:0007023	post-chaperonin tubulin folding pathway	0	0	1	1.56329e-08
GO:0035194	post-transcriptional gene silencing by RNA	0	0	1	1.56329e-08
GO:0031204	posttranslational protein targeting to membrane, translocation	0	0	1	1.56329e-08
GO:0030955	potassium ion binding	2	1	1	1.56329e-08
GO:0071805	potassium ion transmembrane transport	0	0	1	1.56329e-08
GO:0015079	potassium ion transmembrane transporter activity	0	0	1	1.56329e-08
GO:0006813	potassium ion transport	0	0	1	1.56329e-08
GO:0045131	pre-mRNA branch point binding	0	0	1	1.56329e-08
GO:0016272	prefoldin complex	0	0	1	1.56329e-08
GO:0001735	prenylcysteine oxidase activity	0	0	1	1.56329e-08
GO:0004659	prenyltransferase activity	1	0	1	1.56329e-08
GO:0004664	prephenate dehydratase activity	0	0	1	1.56329e-08
GO:0008977	prephenate dehydrogenase (NAD+) activity	0	0	1	1.56329e-08
GO:0004665	prephenate dehydrogenase (NADP+) activity	0	0	1	1.56329e-08
GO:0030688	preribosome, small subunit precursor	0	0	1	1.56329e-08
GO:0008131	primary amine oxidase activity	0	0	1	1.56329e-08
GO:0044238	primary metabolic process	0	0	1	1.56329e-08
GO:0006561	proline biosynthetic process	0	0	1	1.56329e-08
GO:0006562	proline catabolic process	0	0	1	1.56329e-08
GO:0004657	proline dehydrogenase activity	0	0	1	1.56329e-08
GO:0004827	proline-tRNA ligase activity	0	0	1	1.56329e-08
GO:0006433	prolyl-tRNA aminoacylation	0	0	1	1.56329e-08
GO:0043248	proteasome assembly	0	0	1	1.56329e-08
GO:0000502	proteasome complex	0	0	1	1.56329e-08
GO:0005839	proteasome core complex	0	0	1	1.56329e-08
GO:0019773	proteasome core complex, alpha-subunit complex	0	0	1	1.56329e-08
GO:0005838	proteasome regulatory particle	0	0	1	1.56329e-08
GO:0008540	proteasome regulatory particle, base subcomplex	0	0	1	1.56329e-08
GO:0043161	proteasome-mediated ubiquitin-dependent protein catabolic process	0	0	1	1.56329e-08
GO:0006471	protein ADP-ribosylation	0	0	1	1.56329e-08
GO:0016598	protein arginylation	0	0	1	1.56329e-08
GO:0005515	protein binding	24	3	0.149718	3.79846e-05
GO:0004671	protein C-terminal S-isoprenylcysteine carboxyl O-methyltransferase activity	1	0	1	1.56329e-08
GO:0008022	protein C-terminus binding	0	0	1	1.56329e-08
GO:0030163	protein catabolic process	0	0	1	1.56329e-08
GO:0051259	protein complex oligomerization	0	0	1	1.56329e-08
GO:0006482	protein demethylation	1	0	1	1.56329e-08
GO:0006470	protein dephosphorylation	0	0	1	1.56329e-08
GO:0016579	protein deubiquitination	0	0	1	1.56329e-08
GO:0046983	protein dimerization activity	2	0	1	1.56329e-08
GO:0003756	protein disulfide isomerase activity	0	0	1	1.56329e-08
GO:0019904	protein domain specific binding	0	0	1	1.56329e-08
GO:0018343	protein farnesylation	0	0	1	1.56329e-08
GO:0005965	protein farnesyltransferase complex	0	0	1	1.56329e-08
GO:0006457	protein folding	1	0	1	1.56329e-08
GO:0006486	protein glycosylation	0	0	1	1.56329e-08
GO:0042803	protein homodimerization activity	0	0	1	1.56329e-08
GO:0051260	protein homooligomerization	0	0	1	1.56329e-08
GO:0017038	protein import	1	0	1	1.56329e-08
GO:0045038	protein import into chloroplast thylakoid membrane	0	0	1	1.56329e-08
GO:0030150	protein import into mitochondrial matrix	0	0	1	1.56329e-08
GO:0006606	protein import into nucleus	0	0	1	1.56329e-08
GO:0016558	protein import into peroxisome matrix	0	0	1	1.56329e-08
GO:0016560	protein import into peroxisome matrix, docking	0	0	1	1.56329e-08
GO:0051205	protein insertion into membrane	0	0	1	1.56329e-08
GO:0045039	protein insertion into mitochondrial inner membrane	0	0	1	1.56329e-08
GO:0045040	protein insertion into mitochondrial outer membrane	0	0	1	1.56329e-08
GO:0004672	protein kinase activity	10	2	1	4.79645e-06
GO:0019901	protein kinase binding	0	0	1	1.56329e-08
GO:0007205	protein kinase C-activating G protein-coupled receptor signaling pathway	0	0	1	1.56329e-08
GO:0005956	protein kinase CK2 complex	0	0	1	1.56329e-08
GO:0019887	protein kinase regulator activity	0	0	1	1.56329e-08
GO:0019538	protein metabolic process	0	0	1	1.56329e-08
GO:0006479	protein methylation	0	0	1	1.56329e-08
GO:0006487	protein N-linked glycosylation	0	0	1	1.56329e-08
GO:0018279	protein N-linked glycosylation via asparagine	0	0	1	1.56329e-08
GO:0045116	protein neddylation	0	0	1	1.56329e-08
GO:0000413	protein peptidyl-prolyl isomerization	0	0	1	1.56329e-08
GO:0004864	protein phosphatase inhibitor activity	0	0	1	1.56329e-08
GO:0000159	protein phosphatase type 2A complex	0	0	1	1.56329e-08
GO:0006468	protein phosphorylation	10	2	1	4.79645e-06
GO:0018342	protein prenylation	0	0	1	1.56329e-08
GO:0008318	protein prenyltransferase activity	0	0	1	1.56329e-08
GO:0016485	protein processing	0	0	1	1.56329e-08
GO:0030091	protein repair	0	0	1	1.56329e-08
GO:0006621	protein retention in ER lumen	0	0	1	1.56329e-08
GO:0009306	protein secretion	0	0	1	1.56329e-08
GO:0004674	protein serine/threonine kinase activity	0	0	1	1.56329e-08
GO:0004722	protein serine/threonine phosphatase activity	0	0	1	1.56329e-08
GO:0004712	protein serine/threonine/tyrosine kinase activity	0	0	1	1.56329e-08
GO:0050821	protein stabilization	0	0	1	1.56329e-08
GO:0016925	protein sumoylation	0	0	1	1.56329e-08
GO:0006605	protein targeting	0	0	1	1.56329e-08
GO:0006625	protein targeting to peroxisome	0	0	1	1.56329e-08
GO:0015031	protein transport	2	0	1	1.56329e-08
GO:0004725	protein tyrosine phosphatase activity	0	0	1	1.56329e-08
GO:0008138	protein tyrosine/serine/threonine phosphatase activity	0	0	1	1.56329e-08
GO:0016567	protein ubiquitination	0	0	1	1.56329e-08
GO:0004668	protein-arginine deiminase activity	0	0	1	1.56329e-08
GO:0018298	protein-chromophore linkage	0	0	1	1.56329e-08
GO:0047134	protein-disulfide reductase (NAD(P)) activity	0	0	1	1.56329e-08
GO:0015035	protein-disulfide reductase activity	1	1	1	1.56329e-08
GO:0017003	protein-heme linkage	0	0	1	1.56329e-08
GO:0004719	protein-L-isoaspartate (D-aspartate) O-methyltransferase activity	0	0	1	1.56329e-08
GO:0030674	protein-macromolecule adaptor activity	0	0	1	1.56329e-08
GO:0008418	protein-N-terminal asparagine amidohydrolase activity	0	0	1	1.56329e-08
GO:0017009	protein-phycocyanobilin linkage	0	0	1	1.56329e-08
GO:0015450	protein-transporting ATPase activity	0	0	1	1.56329e-08
GO:0006508	proteolysis	4	0	1	1.56329e-08
GO:0051603	proteolysis involved in cellular protein catabolic process	0	0	1	1.56329e-08
GO:0015078	proton transmembrane transporter activity	0	0	1	1.56329e-08
GO:0046933	proton-transporting ATP synthase activity, rotational mechanism	0	0	1	1.56329e-08
GO:0043461	proton-transporting ATP synthase complex assembly	0	0	1	1.56329e-08
GO:0045261	proton-transporting ATP synthase complex, catalytic core F(1)	0	0	1	1.56329e-08
GO:0045263	proton-transporting ATP synthase complex, coupling factor F(o)	0	0	1	1.56329e-08
GO:0046961	proton-transporting ATPase activity, rotational mechanism	0	0	1	1.56329e-08
GO:0033178	proton-transporting two-sector ATPase complex, catalytic domain	0	0	1	1.56329e-08
GO:0033177	proton-transporting two-sector ATPase complex, proton-transporting domain	0	0	1	1.56329e-08
GO:0033179	proton-transporting V-type ATPase, V0 domain	0	0	1	1.56329e-08
GO:0033180	proton-transporting V-type ATPase, V1 domain	0	0	1	1.56329e-08
GO:0009982	pseudouridine synthase activity	0	0	1	1.56329e-08
GO:0001522	pseudouridine synthesis	0	0	1	1.56329e-08
GO:0042558	pteridine-containing compound metabolic process	0	0	1	1.56329e-08
GO:0009113	purine nucleobase biosynthetic process	0	0	1	1.56329e-08
GO:0005345	purine nucleobase transmembrane transporter activity	0	0	1	1.56329e-08
GO:0006863	purine nucleobase transport	0	0	1	1.56329e-08
GO:0006164	purine nucleotide biosynthetic process	0	0	1	1.56329e-08
GO:0009446	putrescine biosynthetic process	0	0	1	1.56329e-08
GO:0009443	pyridoxal 5'-phosphate salvage	0	0	1	1.56329e-08
GO:0008478	pyridoxal kinase activity	0	0	1	1.56329e-08
GO:0030170	pyridoxal phosphate binding	0	0	1	1.56329e-08
GO:0042823	pyridoxal phosphate biosynthetic process	0	0	1	1.56329e-08
GO:0004733	pyridoxamine-phosphate oxidase activity	0	0	1	1.56329e-08
GO:0008615	pyridoxine biosynthetic process	0	0	1	1.56329e-08
GO:0019856	pyrimidine nucleobase biosynthetic process	0	0	1	1.56329e-08
GO:0006221	pyrimidine nucleotide biosynthetic process	0	0	1	1.56329e-08
GO:0016462	pyrophosphatase activity	0	0	1	1.56329e-08
GO:0009678	pyrophosphate hydrolysis-driven proton transmembrane transporter activity	0	0	1	1.56329e-08
GO:0004735	pyrroline-5-carboxylate reductase activity	0	0	1	1.56329e-08
GO:0004739	pyruvate dehydrogenase (acetyl-transferring) activity	0	0	1	1.56329e-08
GO:0004743	pyruvate kinase activity	2	1	1	1.56329e-08
GO:0006090	pyruvate metabolic process	1	0	1	1.56329e-08
GO:0050242	pyruvate, phosphate dikinase activity	1	0	1	1.56329e-08
GO:0008479	queuine tRNA-ribosyltransferase activity	0	0	1	1.56329e-08
GO:0008616	queuosine biosynthetic process	0	0	1	1.56329e-08
GO:0008987	quinolinate synthetase A activity	0	0	1	1.56329e-08
GO:0048038	quinone binding	0	0	1	1.56329e-08
GO:0036361	racemase activity, acting on amino acids and derivatives	0	0	1	1.56329e-08
GO:0016857	racemase and epimerase activity, acting on carbohydrates and derivatives	0	0	1	1.56329e-08
GO:0009956	radial pattern formation	0	0	1	1.56329e-08
GO:0007131	reciprocal meiotic recombination	0	0	1	1.56329e-08
GO:0048544	recognition of pollen	0	0	1	1.56329e-08
GO:0030833	regulation of actin filament polymerization	0	0	1	1.56329e-08
GO:0032012	regulation of ARF protein signal transduction	0	0	1	1.56329e-08
GO:0050790	regulation of catalytic activity	0	0	1	1.56329e-08
GO:0051726	regulation of cell cycle	0	0	1	1.56329e-08
GO:0042127	regulation of cell population proliferation	0	0	1	1.56329e-08
GO:0042752	regulation of circadian rhythm	0	0	1	1.56329e-08
GO:0000079	regulation of cyclin-dependent protein serine/threonine kinase activity	0	0	1	1.56329e-08
GO:0032465	regulation of cytokinesis	0	0	1	1.56329e-08
GO:0032955	regulation of division septum assembly	0	0	1	1.56329e-08
GO:0044030	regulation of DNA methylation	0	0	1	1.56329e-08
GO:0006282	regulation of DNA repair	0	0	1	1.56329e-08
GO:0006275	regulation of DNA replication	0	0	1	1.56329e-08
GO:0051090	regulation of DNA-binding transcription factor activity	0	0	1	1.56329e-08
GO:0032784	regulation of DNA-templated transcription, elongation	0	0	1	1.56329e-08
GO:0009909	regulation of flower development	0	0	1	1.56329e-08
GO:0010468	regulation of gene expression	0	0	1	1.56329e-08
GO:0043087	regulation of GTPase activity	0	0	1	1.56329e-08
GO:0043550	regulation of lipid kinase activity	0	0	1	1.56329e-08
GO:0031110	regulation of microtubule polymerization or depolymerization	0	0	1	1.56329e-08
GO:0030071	regulation of mitotic metaphase/anaphase transition	0	0	1	1.56329e-08
GO:0060236	regulation of mitotic spindle organization	0	0	1	1.56329e-08
GO:0048024	regulation of mRNA splicing, via spliceosome	0	0	1	1.56329e-08
GO:0050999	regulation of nitric-oxide synthase activity	0	0	1	1.56329e-08
GO:0006808	regulation of nitrogen utilization	0	0	1	1.56329e-08
GO:0043666	regulation of phosphoprotein phosphatase activity	0	0	1	1.56329e-08
GO:2000029	regulation of proanthocyanidin biosynthetic process	0	0	1	1.56329e-08
GO:0042176	regulation of protein catabolic process	0	0	1	1.56329e-08
GO:0010155	regulation of proton transport	0	0	1	1.56329e-08
GO:0009966	regulation of signal transduction	0	0	1	1.56329e-08
GO:0006357	regulation of transcription by RNA polymerase II	1	0	1	1.56329e-08
GO:0006359	regulation of transcription by RNA polymerase III	0	0	1	1.56329e-08
GO:0006355	regulation of transcription, DNA-templated	7	1	1	1.56329e-08
GO:0006450	regulation of translational fidelity	0	0	1	1.56329e-08
GO:0048478	replication fork protection	0	0	1	1.56329e-08
GO:0070469	respirasome	0	0	1	1.56329e-08
GO:0022904	respiratory electron transport chain	0	0	1	1.56329e-08
GO:0009733	response to auxin	0	0	1	1.56329e-08
GO:0009607	response to biotic stimulus	0	0	1	1.56329e-08
GO:0050826	response to freezing	0	0	1	1.56329e-08
GO:0009408	response to heat	0	0	1	1.56329e-08
GO:0009725	response to hormone	1	0	1	1.56329e-08
GO:0010212	response to ionizing radiation	0	0	1	1.56329e-08
GO:0009416	response to light stimulus	0	0	1	1.56329e-08
GO:0010038	response to metal ion	0	0	1	1.56329e-08
GO:0006979	response to oxidative stress	0	0	1	1.56329e-08
GO:0019236	response to pheromone	0	0	1	1.56329e-08
GO:0006950	response to stress	1	0	1	1.56329e-08
GO:0009744	response to sucrose	0	0	1	1.56329e-08
GO:0009415	response to water	0	0	1	1.56329e-08
GO:0009611	response to wounding	0	0	1	1.56329e-08
GO:0042147	retrograde transport, endosome to Golgi	1	0	1	1.56329e-08
GO:0006890	retrograde vesicle-mediated transport, Golgi to endoplasmic reticulum	0	0	1	1.56329e-08
GO:0030904	retromer complex	1	0	1	1.56329e-08
GO:0005094	Rho GDP-dissociation inhibitor activity	0	0	1	1.56329e-08
GO:0009231	riboflavin biosynthetic process	0	0	1	1.56329e-08
GO:0008531	riboflavin kinase activity	0	0	1	1.56329e-08
GO:0004746	riboflavin synthase activity	0	0	1	1.56329e-08
GO:0009349	riboflavin synthase complex	0	0	1	1.56329e-08
GO:0004540	ribonuclease activity	0	0	1	1.56329e-08
GO:0004525	ribonuclease III activity	0	0	1	1.56329e-08
GO:0000172	ribonuclease MRP complex	0	0	1	1.56329e-08
GO:0004526	ribonuclease P activity	0	0	1	1.56329e-08
GO:0030677	ribonuclease P complex	0	0	1	1.56329e-08
GO:0033897	ribonuclease T2 activity	0	0	1	1.56329e-08
GO:0032549	ribonucleoside binding	0	0	1	1.56329e-08
GO:0004748	ribonucleoside-diphosphate reductase activity, thioredoxin disulfide as acceptor	0	0	1	1.56329e-08
GO:0004749	ribose phosphate diphosphokinase activity	0	0	1	1.56329e-08
GO:0004751	ribose-5-phosphate isomerase activity	0	0	1	1.56329e-08
GO:0042273	ribosomal large subunit biogenesis	0	0	1	1.56329e-08
GO:0000055	ribosomal large subunit export from nucleus	0	0	1	1.56329e-08
GO:0042274	ribosomal small subunit biogenesis	0	0	1	1.56329e-08
GO:0005840	ribosome	2	0	1	1.56329e-08
GO:0043022	ribosome binding	0	0	1	1.56329e-08
GO:0042254	ribosome biogenesis	0	0	1	1.56329e-08
GO:0016984	ribulose-bisphosphate carboxylase activity	0	0	1	1.56329e-08
GO:0003723	RNA binding	1	0	1	1.56329e-08
GO:0000339	RNA cap binding	0	0	1	1.56329e-08
GO:0003972	RNA ligase (ATP) activity	0	0	1	1.56329e-08
GO:0016070	RNA metabolic process	0	0	1	1.56329e-08
GO:0001510	RNA methylation	0	0	1	1.56329e-08
GO:0008173	RNA methyltransferase activity	0	0	1	1.56329e-08
GO:0009451	RNA modification	0	0	1	1.56329e-08
GO:0043631	RNA polyadenylation	1	0	1	1.56329e-08
GO:0005665	RNA polymerase II, core complex	0	0	1	1.56329e-08
GO:0005666	RNA polymerase III complex	0	0	1	1.56329e-08
GO:0006396	RNA processing	0	0	1	1.56329e-08
GO:0008380	RNA splicing	0	0	1	1.56329e-08
GO:0071025	RNA surveillance	0	0	1	1.56329e-08
GO:0003968	RNA-directed 5'-3' RNA polymerase activity	0	0	1	1.56329e-08
GO:0003964	RNA-directed DNA polymerase activity	0	0	1	1.56329e-08
GO:0004523	RNA-DNA hybrid ribonuclease activity	0	0	1	1.56329e-08
GO:0019843	rRNA binding	0	0	1	1.56329e-08
GO:0031167	rRNA methylation	0	0	1	1.56329e-08
GO:0008649	rRNA methyltransferase activity	0	0	1	1.56329e-08
GO:0030598	rRNA N-glycosylase activity	0	0	1	1.56329e-08
GO:0006364	rRNA processing	0	0	1	1.56329e-08
GO:0006556	S-adenosylmethionine biosynthetic process	0	0	1	1.56329e-08
GO:0008757	S-adenosylmethionine-dependent methyltransferase activity	0	0	1	1.56329e-08
GO:0018738	S-formylglutathione hydrolase activity	0	0	1	1.56329e-08
GO:0000124	SAGA complex	0	0	1	1.56329e-08
GO:0070461	SAGA-type complex	1	1	1	3.92635e-07
GO:0005784	Sec61 translocon complex	0	0	1	1.56329e-08
GO:0008271	secondary active sulfate transmembrane transporter activity	0	0	1	1.56329e-08
GO:0010223	secondary shoot formation	0	0	1	1.56329e-08
GO:0048316	seed development	0	0	1	1.56329e-08
GO:0008430	selenium binding	0	0	1	1.56329e-08
GO:0043565	sequence-specific DNA binding	3	0	1	1.56329e-08
GO:0009001	serine O-acetyltransferase activity	0	0	1	1.56329e-08
GO:0004828	serine-tRNA ligase activity	0	0	1	1.56329e-08
GO:0004185	serine-type carboxypeptidase activity	0	0	1	1.56329e-08
GO:0004252	serine-type endopeptidase activity	0	0	1	1.56329e-08
GO:0004867	serine-type endopeptidase inhibitor activity	0	0	1	1.56329e-08
GO:0070008	serine-type exopeptidase activity	0	0	1	1.56329e-08
GO:0008236	serine-type peptidase activity	0	0	1	1.56329e-08
GO:0006434	seryl-tRNA aminoacylation	0	0	1	1.56329e-08
GO:0004764	shikimate 3-dehydrogenase (NADP+) activity	0	0	1	1.56329e-08
GO:0008373	sialyltransferase activity	0	0	1	1.56329e-08
GO:0016987	sigma factor activity	0	0	1	1.56329e-08
GO:0005787	signal peptidase complex	0	0	1	1.56329e-08
GO:0006465	signal peptide processing	0	0	1	1.56329e-08
GO:0048500	signal recognition particle	0	0	1	1.56329e-08
GO:0005047	signal recognition particle binding	0	0	1	1.56329e-08
GO:0005785	signal recognition particle receptor complex	0	0	1	1.56329e-08
GO:0080085	signal recognition particle, chloroplast targeting	0	0	1	1.56329e-08
GO:0005786	signal recognition particle, endoplasmic reticulum targeting	0	0	1	1.56329e-08
GO:0007165	signal transduction	1	0	1	1.56329e-08
GO:0003697	single-stranded DNA binding	0	0	1	1.56329e-08
GO:0043047	single-stranded telomeric DNA binding	0	0	1	1.56329e-08
GO:0016852	sirohydrochlorin cobaltochelatase activity	0	0	1	1.56329e-08
GO:0007264	small GTPase mediated signal transduction	1	0	1	1.56329e-08
GO:0030532	small nuclear ribonucleoprotein complex	0	0	1	1.56329e-08
GO:0015935	small ribosomal subunit	0	0	1	1.56329e-08
GO:0032040	small-subunit processome	0	0	1	1.56329e-08
GO:0030915	Smc5-Smc6 complex	0	0	1	1.56329e-08
GO:0005732	sno(s)RNA-containing ribonucleoprotein complex	0	0	1	1.56329e-08
GO:0030515	snoRNA binding	0	0	1	1.56329e-08
GO:0017069	snRNA binding	0	0	1	1.56329e-08
GO:0016180	snRNA processing	0	0	1	1.56329e-08
GO:0006814	sodium ion transport	0	0	1	1.56329e-08
GO:0015299	solute:proton antiporter activity	0	0	1	1.56329e-08
GO:0009432	SOS response	0	0	1	1.56329e-08
GO:0008295	spermidine biosynthetic process	0	0	1	1.56329e-08
GO:0006597	spermine biosynthetic process	0	0	1	1.56329e-08
GO:0006665	sphingolipid metabolic process	0	0	1	1.56329e-08
GO:0050290	sphingomyelin phosphodiesterase D activity	0	0	1	1.56329e-08
GO:0005819	spindle	0	0	1	1.56329e-08
GO:0051225	spindle assembly	0	0	1	1.56329e-08
GO:0005876	spindle microtubule	0	0	1	1.56329e-08
GO:0000922	spindle pole	0	0	1	1.56329e-08
GO:0005681	spliceosomal complex	0	0	1	1.56329e-08
GO:0000390	spliceosomal complex disassembly	0	0	1	1.56329e-08
GO:0000387	spliceosomal snRNP assembly	0	0	1	1.56329e-08
GO:0000244	spliceosomal tri-snRNP complex assembly	0	0	1	1.56329e-08
GO:0004506	squalene monooxygenase activity	0	0	1	1.56329e-08
GO:0006614	SRP-dependent cotranslational protein targeting to membrane	0	0	1	1.56329e-08
GO:2001070	starch binding	0	0	1	1.56329e-08
GO:0006694	steroid biosynthetic process	0	0	1	1.56329e-08
GO:0016125	sterol metabolic process	0	0	1	1.56329e-08
GO:0016844	strictosidine synthase activity	0	0	1	1.56329e-08
GO:0005199	structural constituent of cell wall	0	0	1	1.56329e-08
GO:0017056	structural constituent of nuclear pore	0	0	1	1.56329e-08
GO:0003735	structural constituent of ribosome	2	0	1	1.56329e-08
GO:0005198	structural molecule activity	0	0	1	1.56329e-08
GO:0004575	sucrose alpha-glucosidase activity	0	0	1	1.56329e-08
GO:0005986	sucrose biosynthetic process	0	0	1	1.56329e-08
GO:0005985	sucrose metabolic process	0	0	1	1.56329e-08
GO:0016157	sucrose synthase activity	0	0	1	1.56329e-08
GO:0008515	sucrose transmembrane transporter activity	0	0	1	1.56329e-08
GO:0015770	sucrose transport	0	0	1	1.56329e-08
GO:0050307	sucrose-phosphate phosphatase activity	0	0	1	1.56329e-08
GO:0004781	sulfate adenylyltransferase (ATP) activity	0	0	1	1.56329e-08
GO:0000103	sulfate assimilation	0	0	1	1.56329e-08
GO:1902358	sulfate transmembrane transport	0	0	1	1.56329e-08
GO:0015116	sulfate transmembrane transporter activity	0	0	1	1.56329e-08
GO:0008272	sulfate transport	0	0	1	1.56329e-08
GO:0032542	sulfiredoxin activity	0	0	1	1.56329e-08
GO:0008146	sulfotransferase activity	0	0	1	1.56329e-08
GO:0008484	sulfuric ester hydrolase activity	0	0	1	1.56329e-08
GO:0019789	SUMO transferase activity	0	0	1	1.56329e-08
GO:0032783	super elongation complex	0	0	1	1.56329e-08
GO:0004784	superoxide dismutase activity	0	0	1	1.56329e-08
GO:0016532	superoxide dismutase copper chaperone activity	0	0	1	1.56329e-08
GO:0006801	superoxide metabolic process	0	0	1	1.56329e-08
GO:0019905	syntaxin binding	0	0	1	1.56329e-08
GO:0071816	tail-anchored membrane protein insertion into ER membrane	0	0	1	1.56329e-08
GO:0017025	TBP-class protein binding	0	0	1	1.56329e-08
GO:0000723	telomere maintenance	0	0	1	1.56329e-08
GO:0042162	telomeric DNA binding	0	0	1	1.56329e-08
GO:0010333	terpene synthase activity	0	0	1	1.56329e-08
GO:0016114	terpenoid biosynthetic process	0	0	1	1.56329e-08
GO:0009029	tetraacyldisaccharide 4'-kinase activity	0	0	1	1.56329e-08
GO:0006729	tetrahydrobiopterin biosynthetic process	0	0	1	1.56329e-08
GO:0046654	tetrahydrofolate biosynthetic process	0	0	1	1.56329e-08
GO:0004326	tetrahydrofolylpolyglutamate synthase activity	0	0	1	1.56329e-08
GO:0033014	tetrapyrrole biosynthetic process	0	0	1	1.56329e-08
GO:0030975	thiamine binding	0	0	1	1.56329e-08
GO:0009228	thiamine biosynthetic process	1	0	1	1.56329e-08
GO:0009229	thiamine diphosphate biosynthetic process	0	0	1	1.56329e-08
GO:0004788	thiamine diphosphokinase activity	0	0	1	1.56329e-08
GO:0030976	thiamine pyrophosphate binding	1	0	1	1.56329e-08
GO:0004789	thiamine-phosphate diphosphorylase activity	0	0	1	1.56329e-08
GO:0016972	thiol oxidase activity	0	0	1	1.56329e-08
GO:0004843	thiol-dependent deubiquitinase	0	0	1	1.56329e-08
GO:0016790	thiolester hydrolase activity	1	0	1	1.56329e-08
GO:0000445	THO complex part of transcription export complex	0	0	1	1.56329e-08
GO:0004298	threonine-type endopeptidase activity	0	0	1	1.56329e-08
GO:0009579	thylakoid	0	0	1	1.56329e-08
GO:0042651	thylakoid membrane	0	0	1	1.56329e-08
GO:0004797	thymidine kinase activity	0	0	1	1.56329e-08
GO:0004799	thymidylate synthase activity	0	0	1	1.56329e-08
GO:0005744	TIM23 mitochondrial import inner membrane translocase complex	0	0	1	1.56329e-08
GO:0009976	tocopherol cyclase activity	0	0	1	1.56329e-08
GO:0031929	TOR signaling	0	0	1	1.56329e-08
GO:0031931	TORC1 complex	0	0	1	1.56329e-08
GO:0008483	transaminase activity	0	0	1	1.56329e-08
GO:0006366	transcription by RNA polymerase II	0	0	1	1.56329e-08
GO:0006383	transcription by RNA polymerase III	0	0	1	1.56329e-08
GO:0003713	transcription coactivator activity	0	0	1	1.56329e-08
GO:0003712	transcription coregulator activity	0	0	1	1.56329e-08
GO:0003714	transcription corepressor activity	0	0	1	1.56329e-08
GO:0006368	transcription elongation from RNA polymerase II promoter	0	0	1	1.56329e-08
GO:0005672	transcription factor TFIIA complex	0	0	1	1.56329e-08
GO:0005669	transcription factor TFIID complex	0	0	1	1.56329e-08
GO:0005674	transcription factor TFIIF complex	0	0	1	1.56329e-08
GO:0000439	transcription factor TFIIH core complex	0	0	1	1.56329e-08
GO:0000126	transcription factor TFIIIB complex	0	0	1	1.56329e-08
GO:0070985	transcription factor TFIIK complex	0	0	1	1.56329e-08
GO:0006367	transcription initiation from RNA polymerase II promoter	0	0	1	1.56329e-08
GO:0006384	transcription initiation from RNA polymerase III promoter	0	0	1	1.56329e-08
GO:0005667	transcription regulator complex	0	0	1	1.56329e-08
GO:0017053	transcription repressor complex	1	0	1	1.56329e-08
GO:0006351	transcription, DNA-templated	1	0	1	1.56329e-08
GO:0016740	transferase activity	0	0	1	1.56329e-08
GO:0016765	transferase activity, transferring alkyl or aryl (other than methyl) groups	0	0	1	1.56329e-08
GO:0016772	transferase activity, transferring phosphorus-containing groups	1	0	1	1.56329e-08
GO:0006412	translation	2	0	1	1.56329e-08
GO:0003746	translation elongation factor activity	0	0	1	1.56329e-08
GO:0003743	translation initiation factor activity	0	0	1	1.56329e-08
GO:0031369	translation initiation factor binding	0	0	1	1.56329e-08
GO:0003747	translation release factor activity	0	0	1	1.56329e-08
GO:0016149	translation release factor activity, codon specific	1	0	1	1.56329e-08
GO:0006414	translational elongation	0	0	1	1.56329e-08
GO:0006452	translational frameshifting	0	0	1	1.56329e-08
GO:0006413	translational initiation	0	0	1	1.56329e-08
GO:0006415	translational termination	1	0	1	1.56329e-08
GO:0019985	translesion synthesis	0	0	1	1.56329e-08
GO:0055085	transmembrane transport	3	0	1	1.56329e-08
GO:0022857	transmembrane transporter activity	1	0	1	1.56329e-08
GO:0006810	transport	1	0	1	1.56329e-08
GO:0005215	transporter activity	0	0	1	1.56329e-08
GO:0005992	trehalose biosynthetic process	0	0	1	1.56329e-08
GO:0005991	trehalose metabolic process	0	0	1	1.56329e-08
GO:0006099	tricarboxylic acid cycle	0	0	1	1.56329e-08
GO:0019432	triglyceride biosynthetic process	0	0	1	1.56329e-08
GO:0004806	triglyceride lipase activity	0	0	1	1.56329e-08
GO:0004807	triose-phosphate isomerase activity	0	0	1	1.56329e-08
GO:0016429	tRNA (adenine-N1-)-methyltransferase activity	0	0	1	1.56329e-08
GO:0004809	tRNA (guanine-N2-)-methyltransferase activity	0	0	1	1.56329e-08
GO:0008176	tRNA (guanine-N7-)-methyltransferase activity	0	0	1	1.56329e-08
GO:0031515	tRNA (m1A) methyltransferase complex	0	0	1	1.56329e-08
GO:0043399	tRNA A64-2'-O-ribosylphosphate transferase activity	0	0	1	1.56329e-08
GO:0043039	tRNA aminoacylation	0	0	1	1.56329e-08
GO:0006418	tRNA aminoacylation for protein translation	1	0	1	1.56329e-08
GO:0000049	tRNA binding	0	0	1	1.56329e-08
GO:0017150	tRNA dihydrouridine synthase activity	0	0	1	1.56329e-08
GO:0008193	tRNA guanylyltransferase activity	0	0	1	1.56329e-08
GO:0030488	tRNA methylation	0	0	1	1.56329e-08
GO:0006400	tRNA modification	0	0	1	1.56329e-08
GO:0008033	tRNA processing	0	0	1	1.56329e-08
GO:0006388	tRNA splicing, via endonucleolytic cleavage and ligation	0	0	1	1.56329e-08
GO:0034227	tRNA thio-modification	0	0	1	1.56329e-08
GO:0000213	tRNA-intron endonuclease activity	0	0	1	1.56329e-08
GO:0000162	tryptophan biosynthetic process	0	0	1	1.56329e-08
GO:0019441	tryptophan catabolic process to kynurenine	0	0	1	1.56329e-08
GO:0006568	tryptophan metabolic process	0	0	1	1.56329e-08
GO:0004834	tryptophan synthase activity	0	0	1	1.56329e-08
GO:0004830	tryptophan-tRNA ligase activity	0	0	1	1.56329e-08
GO:0006436	tryptophanyl-tRNA aminoacylation	0	0	1	1.56329e-08
GO:0015631	tubulin binding	0	0	1	1.56329e-08
GO:0007021	tubulin complex assembly	0	0	1	1.56329e-08
GO:0006571	tyrosine biosynthetic process	0	0	1	1.56329e-08
GO:0006570	tyrosine metabolic process	0	0	1	1.56329e-08
GO:0004831	tyrosine-tRNA ligase activity	0	0	1	1.56329e-08
GO:0005685	U1 snRNP	0	0	1	1.56329e-08
GO:0071008	U2-type post-mRNA release spliceosomal complex	0	0	1	1.56329e-08
GO:0046540	U4/U6 x U5 tri-snRNP complex	0	0	1	1.56329e-08
GO:0030623	U5 snRNA binding	0	0	1	1.56329e-08
GO:0034477	U6 snRNA 3'-end processing	0	0	1	1.56329e-08
GO:0017070	U6 snRNA binding	0	0	1	1.56329e-08
GO:0008121	ubiquinol-cytochrome-c reductase activity	0	0	1	1.56329e-08
GO:0006744	ubiquinone biosynthetic process	0	0	1	1.56329e-08
GO:0043130	ubiquitin binding	0	0	1	1.56329e-08
GO:0000151	ubiquitin ligase complex	0	0	1	1.56329e-08
GO:0031625	ubiquitin protein ligase binding	0	0	1	1.56329e-08
GO:0006511	ubiquitin-dependent protein catabolic process	0	0	1	1.56329e-08
GO:0008641	ubiquitin-like modifier activating enzyme activity	0	0	1	1.56329e-08
GO:0004842	ubiquitin-protein transferase activity	0	0	1	1.56329e-08
GO:0034450	ubiquitin-ubiquitin ligase activity	0	0	1	1.56329e-08
GO:0008759	UDP-3-O-[3-hydroxymyristoyl] N-acetylglucosamine deacetylase activity	0	0	1	1.56329e-08
GO:0003980	UDP-glucose:glycoprotein glucosyltransferase activity	0	0	1	1.56329e-08
GO:0008108	UDP-glucose:hexose-1-phosphate uridylyltransferase activity	0	0	1	1.56329e-08
GO:0008762	UDP-N-acetylmuramate dehydrogenase activity	0	0	1	1.56329e-08
GO:0051082	unfolded protein binding	0	0	1	1.56329e-08
GO:0004844	uracil DNA N-glycosylase activity	0	0	1	1.56329e-08
GO:0043419	urea catabolic process	0	0	1	1.56329e-08
GO:0009041	uridylate kinase activity	0	0	1	1.56329e-08
GO:0070569	uridylyltransferase activity	0	0	1	1.56329e-08
GO:0004853	uroporphyrinogen decarboxylase activity	0	0	1	1.56329e-08
GO:0004852	uroporphyrinogen-III synthase activity	0	0	1	1.56329e-08
GO:0006228	UTP biosynthetic process	0	0	1	1.56329e-08
GO:0016471	vacuolar proton-transporting V-type ATPase complex	0	0	1	1.56329e-08
GO:0070072	vacuolar proton-transporting V-type ATPase complex assembly	0	0	1	1.56329e-08
GO:0000221	vacuolar proton-transporting V-type ATPase, V1 domain	0	0	1	1.56329e-08
GO:0007034	vacuolar transport	0	0	1	1.56329e-08
GO:0007033	vacuole organization	0	0	1	1.56329e-08
GO:0004832	valine-tRNA ligase activity	1	0	1	1.56329e-08
GO:0006438	valyl-tRNA aminoacylation	1	0	1	1.56329e-08
GO:0042761	very long-chain fatty acid biosynthetic process	0	0	1	1.56329e-08
GO:0048278	vesicle docking	0	0	1	1.56329e-08
GO:0006904	vesicle docking involved in exocytosis	1	0	1	1.56329e-08
GO:0048280	vesicle fusion with Golgi apparatus	0	0	1	1.56329e-08
GO:0016192	vesicle-mediated transport	1	0	1	1.56329e-08
GO:0046422	violaxanthin de-epoxidase activity	0	0	1	1.56329e-08
GO:0042819	vitamin B6 biosynthetic process	0	0	1	1.56329e-08
GO:0008308	voltage-gated anion channel activity	0	0	1	1.56329e-08
GO:0005247	voltage-gated chloride channel activity	0	0	1	1.56329e-08
GO:0006855	xenobiotic transmembrane transport	0	0	1	1.56329e-08
GO:0045492	xylan biosynthetic process	0	0	1	1.56329e-08
GO:0016762	xyloglucan:xyloglucosyl transferase activity	1	0	1	1.56329e-08
GO:0016035	zeta DNA polymerase complex	0	0	1	1.56329e-08
GO:0008270	zinc ion binding	9	1	1	3.92635e-07
NONE		123	12	0.255432	0.0108445
GO:0000042		1	1	1	3.92635e-07
GO:0000784		0	0	1	1.56329e-08
GO:0001104		0	0	1	1.56329e-08
GO:0004003		1	0	1	1.56329e-08
GO:0004012		0	0	1	1.56329e-08
GO:0004872		0	0	1	1.56329e-08
GO:0005086		0	0	1	1.56329e-08
GO:0005089		0	0	1	1.56329e-08
GO:0006348		0	0	1	1.56329e-08
GO:0006461		0	0	1	1.56329e-08
GO:0007050		0	0	1	1.56329e-08
GO:0007067		0	0	1	1.56329e-08
GO:0008026		0	0	1	1.56329e-08
GO:0008280		0	0	1	1.56329e-08
GO:0008536		0	0	1	1.56329e-08
GO:0008601		0	0	1	1.56329e-08
GO:0015238		0	0	1	1.56329e-08
GO:0015991		0	0	1	1.56329e-08
GO:0015992		0	0	1	1.56329e-08
GO:0016568		0	0	1	1.56329e-08
GO:0016820		0	0	1	1.56329e-08
GO:0016876		0	0	1	1.56329e-08
GO:0035058		0	0	1	1.56329e-08
GO:0036459		0	0	1	1.56329e-08
GO:0042623		0	0	1	1.56329e-08
GO:0043044		0	0	1	1.56329e-08
GO:0043140		0	0	1	1.56329e-08
GO:0043141		0	0	1	1.56329e-08
GO:0043142		0	0	1	1.56329e-08
GO:0051297		0	0	1	1.56329e-08
