# Supplementary material for: A multi-omic survey of black cottonwood tissues highlights coordinated transcriptomic and metabolomic mechanisms for plant adaptation to phosphorus deficiency
Source: Front Plant Sci. 2024 Apr 5;15:1324608. doi: 10.3389/fpls.2024.1324608 (PMC11032019; doi:10.3389/fpls.2024.1324608)
Supplement: Supplementary file 1 [file DataSheet_1.zip › Data Table 1/Phenomics.xlsx]

## Sheet: Dry_Biomass
P_Treatment	Block	Pot_Number	Dry_Leaf_g	Dry_Shoot_g	Dry_Root_g	Root2Shoot	Leaf2Shoot	BG22AG
P-def	1	5	0.03	0.02	0.03	1.5	1.5	0.6
P-def	3	6	0.0822	0.069	0.0748	1.08406	1.1913	0.494709
P-def	2	9	0.1	0.14	0.15	1.07143	0.714286	0.625
P-def	1	14	0.08	0.05	0.1	2	1.6	0.769231
P-def	2	20	0.09	0.07	0.06	0.857143	1.28571	0.375
P-def	1	30	0.05	0.03	0.04	1.33333	1.66667	0.5
P-def	3	33	0.0682	0.0552	0.0535	0.969203	1.23551	0.433549
P-def	2	37	0.12	0.17	0.18	1.05882	0.705882	0.62069
P-def	2	38	0.16	0.25	0.24	0.96	0.64	0.585366
P-def	1	39	0.03	0.01	0.03	3	3	0.75
P-def	2	47	0.11	0.17	0.16	0.941176	0.647059	0.571429
P-def	1	48	0.06	0.06	0.07	1.16667	1	0.583333
P-def	3	52	0.0831	0.1023	0.148	1.44673	0.812317	0.798274
P-def	2	54	0.13	0.2	0.24	1.2	0.65	0.727273
P-def	1	59	0.07	0.05	0.11	2.2	1.4	0.916667
P-def	1	63	0.07	0.06	0.11	1.83333	1.16667	0.846154
P-def	3	71	0.0266	0.0156	0.0224	1.4359	1.70513	0.530806
P-def	2	75	0.11	0.16	0.29	1.8125	0.6875	1.07407
P-def	2	77	0.13	0.13	0.14	1.07692	1	0.538462
P-def	1	79	0.05	0.03	0.06	2	1.66667	0.75
Control	3	83	0.3104	1.4097	0.8967	0.636093	0.220189	0.521307
Control	1	93	0.37	0.84	0.46	0.547619	0.440476	0.380165
Control	1	94	0.31	0.79	0.96	1.21519	0.392405	0.872727
Control	2	98	0.37	1.73	1.14	0.65896	0.213873	0.542857
Control	2	99	0.45	1.73	1.22	0.705202	0.260116	0.559633
Control	1	107	0.35	0.86	0.46	0.534884	0.406977	0.380165
Control	1	108	0.3	0.8	0.99	1.2375	0.375	0.9
Control	3	110	0.3978	2.4387	1.066	0.437118	0.16312	0.375815
Control	2	115	0.63	1.64	1.79	1.09146	0.384146	0.788546
Control	2	117	0.5	2.02	3.31	1.63861	0.247525	1.31349
Control	1	121	0.22	0.4	0.18	0.45	0.55	0.290323
Control	2	125	0.53	2.04	1.53	0.75	0.259804	0.595331
Control	3	133	0.3637	0.9416	0.7048	0.748513	0.386257	0.539953
Control	2	138	0.39	1.11	0.74	0.666667	0.351351	0.493333
Control	1	140	0.43	0.72	0.5	0.694444	0.597222	0.434783
Control	2	143	0.4	2.13	3.07	1.44131	0.187793	1.21344
Control	1	146	0.33	0.75	0.55	0.733333	0.44	0.509259
Control	3	147	0.2313	2.1294	1.7687	0.83061	0.108622	0.749227
Control	1	156	0.35	0.77	0.74	0.961039	0.454545	0.660714
Control	2	158	0.44	2	1.19	0.595	0.22	0.487705

## Sheet: Tissue_P
Plant_ID	P_Treatment	Tissue	Tissue_P_ppm
17	Control	Leaf	1077.59
18	Control	Leaf	1479.78
19	Control	Leaf	1373.63
20	Control	Leaf	1017.78
21	Control	Leaf	3416.53
22	Control	Leaf	2022.19
23	Control	Leaf	1480.6
24	Control	Leaf	2408.65
25	P-def	Leaf	871.071
27	P-def	Leaf	976.877
28	P-def	Leaf	1148.09
1	Control	Root	1920.15
2	Control	Root	2011.53
3	Control	Root	2081.2
4	Control	Root	1764.23
5	Control	Root	1558.44
6	Control	Root	2035.98
7	Control	Root	2001.02
8	Control	Root	2294.61
9	P-def	Root	548.094
10	P-def	Root	740.741
11	P-def	Root	752.601
12	P-def	Root	765.172
13	P-def	Root	600.44

## Sheet: Chl_Fl
Plant_ID	P_Treatment	Fv/Fm	*Values more than 2 standard deviations removed from the mean were treated as outliers
1	P-def	0.77
2	P-def	0.77
3	P-def	0.73
4	P-def	0.77
5	P-def	0.76
6	P-def	0.76
7	P-def	0.77
8	P-def	0.78
9	P-def	0.8
10	P-def	0.76
11	P-def	0.79
12	P-def	0.75
13	P-def	0.79
14	P-def	0.77
15	P-def	0.81
16	P-def	0.74
17	P-def	0	*
18	P-def	0.76
19	P-def	0.76
20	P-def	0.78
21	P-def	0.81
22	P-def	0.72	*
23	P-def	0.79
24	P-def	0.76
25	P-def	0.77
26	P-def	0	*
27	P-def	0.74
28	P-def	0.77
29	P-def	0.73
30	P-def	0.81
31	P-def	0.8
32	P-def	0.76
33	P-def	0.77
34	P-def	0.78
35	P-def	0.77
36	P-def	0.76
37	P-def	0.8
38	P-def	0.72	*
39	P-def	0.79
40	P-def	0.79
41	P-def	0.75
42	P-def	0.64	*
43	P-def	0.78
44	P-def	0.78
45	P-def	0.78
46	P-def	0.76
47	P-def	0.74
48	P-def	0.79
49	P-def	0.78
50	P-def	0.78
51	P-def	0.75
52	P-def	0.77
53	P-def	0.79
54	P-def	0.74
55	P-def	0.81
56	P-def	0.77
57	P-def	0.83
58	P-def	0.79
59	P-def	0.8
60	P-def	0.73
61	P-def	0.81
62	P-def	0.75
63	P-def	0.77
64	P-def	0.72	*
65	P-def	0.78
66	P-def	0.77
67	P-def	0.77
68	P-def	0.74
69	P-def	0.76
70	P-def	0.73
71	P-def	0.76
72	P-def	0.74
73	P-def	0.77
74	P-def	0.79
75	P-def	0.74
76	P-def	0.78
77	P-def	0.59	*
78	P-def	0.73
79	P-def	0.79
80	P-def	0.8
81	Control	0.81
82	Control	0.79
83	Control	0.8
84	Control	0.79
85	Control	0	*
86	Control	0.79
87	Control	0.81
88	Control	0.79
89	Control	0.78
90	Control	0.79
91	Control	0.77
92	Control	0.8
93	Control	0.78
94	Control	0.78
95	Control	0.8
96	Control	0.79
97	Control	0.77
98	Control	0.78
99	Control	0.78
100	Control	0.79
101	Control	0.78
102	Control	0.78
103	Control	0.78
104	Control	0.79
105	Control	0.82
106	Control	0.79
107	Control	0.8
108	Control	0.78
109	Control	0.8
110	Control	0.79
111	Control	0.8
112	Control	0.78
113	Control	0.79
114	Control	0.79
115	Control	0.78
116	Control	0.78
117	Control	0.81
118	Control	0.8
119	Control	0.8
120	Control	0.79
121	Control	0.8
122	Control	0.79
123	Control	0.78
124	Control	0.79
125	Control	0.79
126	Control	0.8
127	Control	0.8
128	Control	0.79
129	Control	0.79
130	Control	0.8
131	Control	0.78
132	Control	0.78
133	Control	0.79
134	Control	0.79
135	Control	0.8
136	Control	0.79
137	Control	0.8
138	Control	0.82
139	Control	0.79
140	Control	0.8
141	Control	0.79
142	Control	0.8
143	Control	0.79
144	Control	0.79
145	Control	0.8
146	Control	0.78
147	Control	0.79
148	Control	0.78
149	Control	0.81
150	Control	0.79
151	Control	0.78
152	Control	0.78
153	Control	0.8
154	Control	0.77
155	Control	0.79
156	Control	0.81
157	Control	0.8
158	Control	0.81
159	Control	0.77
160	Control	0.79
161	P-def	0.77
162	P-def	0	*
163	P-def	0.79
164	P-def	0.77
165	P-def	0.77
166	P-def	0.77
167	P-def	0.74
168	P-def	0.79
169	P-def	0.76
170	P-def	0.81
171	Control	0.77
172	Control	0.79
173	Control	0.8
174	Control	0.82
175	Control	0.8
176	Control	0.79
177	Control	0	*
178	Control	0.79
179	Control	0.78
180	Control	0.78
