# Supplementary material for: A multi-omic survey of black cottonwood tissues highlights coordinated transcriptomic and metabolomic mechanisms for plant adaptation to phosphorus deficiency
Source: Front Plant Sci. 2024 Apr 5;15:1324608. doi: 10.3389/fpls.2024.1324608 (PMC11032019; doi:10.3389/fpls.2024.1324608)
Supplement: Supplementary file 1 [file DataSheet_1.zip › Data Table 1/Metabolomics.xlsx]

## Sheet: Metabolites
Metabolite	Score	Quantification Ions	Avg. RI	Avg. RT (Min)	Avg.S/N	Hits	Blank_01	Blank_02	Blank_03	Blank_04	Blank_05	Blank_06	Low_P_Leaf1	Low_P_Leaf2	Low_P_Leaf3	Low_P_Leaf4	Low_P_Leaf5	High_P_Leaf1	High_P_Leaf2	High_P_Leaf3	High_P_Leaf4	High_P_Leaf5	Low_P_Root1	Low_P_Root2	Low_P_Root3	Low_P_Root4	Low_P_Root5	High_P_Root1	High_P_Root2	High_P_Root3	High_P_Root4	High_P_Root5
2-aminophenol	0.89	74 150 253	1119.39	12.1641	35.5956	34	10922.5	26773	21812.8	393645	30697.6	377517	8.3004e+06	3.47403e+06	5.91586e+06	7.5381e+06	2.35049e+06	1.00831e+06	2.30752e+06	2.32652e+06	2.76645e+06	2.49194e+06	3.95794e+06	2.35052e+06	1.93833e+06	2.10732e+06	3.4606e+06	495407	264206	504740	553524	484115
2-hydroxybenzyl alcohol	0.91	163 209 269	1122.37	12.2031	35.5662	33	29578.7	10573.2	25537.4	19101.7	20070.3	13815	4.55494e+06	2.52061e+06	3.39557e+06	3.83541e+06	2.34301e+06	427667	923084	1.1937e+06	1.53819e+06	1.21172e+06	7429.81	247326	239375	244904	0	9044.89	8988.59	8035.05	231679	29721.4
2-hydroxybutyric acid	0.75	74 75 129	809.227	7.91818	47.3632	34	221221	269388	181249	280052	290185	326411	8.75043e+06	921940	1.67137e+06	6.02271e+06	2.64542e+06	3.60659e+06	485362	1.0569e+06	608813	5.94928e+06	8233153	7637004	10710491	6943089	6.87702e+06	7319617	10300557	8462642	12706793	7908527
2-keto-l-gluconic acid*	0.6	103 129 292	1471.69	16.3515	75.6835	34	3472.11	45993.4	993.862	23489.1	14829.5	22950	7.32142e+07	9.50059e+06	2.61178e+07	7.07843e+07	2.25349e+07	5.53669e+07	1.20284e+07	5.52501e+06	1.58088e+07	4.48387e+07	2.38485e+06	1.90567e+06	2.22987e+06	2.07807e+06	2.71406e+06	5.52719e+06	4.52244e+06	3.88192e+06	7.3239e+06	3.99288e+06
3,4-dihydroxybenzoic acid	0.82	194 223 356	1510.98	16.773	25.7386	34	28259.4	36565	5070.06	53232.1	27748.2	108081	4.16715e+06	3.2206e+06	4.36176e+06	6.89316e+06	2.18748e+06	663812	1.6018e+06	4.61721e+06	1.23679e+06	3.38277e+06	807824	598277	743078	683942	754885	1.7266e+06	1.65013e+06	1.21862e+06	2.76566e+06	1.86921e+06
3-amino-2-piperidone*		74 75 243	1146.22	12.5148	5.45573	4	0	0	0	0	0	0	3.05338e+06	0	2.25264e+06	0	2.57601e+06	0	0	1.57114e+06	0	0	0	0	0	0	0	0	0	0	0	0
3-hydroxy-3-methylglutaric acid	0.98	75 115 247	1292.46	14.3111	60.0509	34	16377.8	18966.7	74831	5039.71	9847.71	17474.4	1.00233e+07	6.29669e+06	8.71364e+06	1.02035e+07	10020304	4.857e+06	3.8444e+06	6.20471e+06	4.25715e+06	4.68787e+06	3.1313e+06	2.83816e+06	4.8559e+06	2.88086e+06	2.62148e+06	4.61632e+06	3.59152e+06	2.86709e+06	4.32788e+06	2.60586e+06
3-hydroxybutyric acid	0.9	66 75 117	838.487	8.33	37.0458	33	136859	148132	159160	161864	146680	204754	1.06442e+06	69265.3	580324	964359	1.21247e+06	1210.79	588893	104271	0	370093	200294	47941.6	241441	155659	160145	513957	305124	427914	485032	278917
3-methyl-2-oxobutanoic acid	0.93	74 84 89	790.329	7.6522	6.88941	4	0	0	0	0	0	0	0	0	0	0	0	0	0	0	0	0	0	0	0	0	0	0	0	0	0	0
4-guanidinobutyric acid	0.88	59 87 156	1218.06	13.4314	31.209	30	1.28246e+06	1.39855e+06	816353	1.44346e+06	1.32438e+06	1.25402e+06	395085	4.62034e+07	1.44453e+07	1.85706e+06	3.86913e+07	0	0	0	172955	0	2.99696e+07	540838	2.28533e+07	2.22929e+07	2.71523e+07	1.64404e+06	910405	2.00672e+07	1.55005e+06	1.47461e+06
4-hydroxy-3-methoxybenzoic acid	0.79	133 297 312	1451.75	16.1376	39.7685	34	7361	105855	580.456	26852.9	33298.4	27757.3	1.4344e+07	1.39788e+07	1.35465e+07	7.60373e+06	1.84877e+07	9.2708e+06	6.52198e+06	6.71715e+06	796063	9.464e+06	508939	450483	622833	132640	851165	655925	889421	892563	1.4186e+06	920112
4-hydroxybenzoic acid	0.87	73 223 267	1313.63	14.5614	58.3368	34	376994	378921	299545	407780	433570	417824	8.90972e+06	1.5122e+07	1.35766e+07	9.84976e+06	2.07048e+07	1.69614e+07	4.22475e+07	1.82469e+07	2.83655e+07	2.45805e+07	761055	902204	810306	2.49675e+06	906370	2.93277e+06	879773	983407	1.46382e+06	2.11566e+06
5-O-coumaroyl-D-quinic acid*		219 255 345	2692.34	26.616	39.1278	30	2079.87	0	5792.01	0	0	1313.21	8.44722e+06	146546	3.47467e+06	891720	905143	5.60394e+06	3.69088e+06	6.17829e+06	609174	4.64326e+06	579489	114385	734421	347106	479884	1.38045e+06	1.16892e+06	1.22928e+06	1.39785e+06	457308
aconitic acid	0.9	148 149 229	1434.5	15.9525	40.3875	33	3793.27	24929	2719.49	0	9246	9466.64	1.06333e+07	6.95475e+06	6.6846e+06	9.80877e+06	9.53436e+06	4.065e+06	2.73036e+06	1.26607e+07	7.75683e+06	1.02501e+07	1.06803e+06	626929	1.55143e+06	996592	1.00077e+06	683522	457462	554749	728061	716165
adenosine		192 208 236	2340.7	24.1393	48.9667	33	399.71	12335.5	1415.17	0	2932.92	812.332	387166	3.73593e+06	2.64901e+06	1.02977e+06	2.74659e+06	2.08034e+06	821839	1.55412e+06	338811	1.11195e+06	690379	324876	1.11851e+06	776604	695549	633602	421797	774140	616735	617422
adipic acid	0.72	75 111 117	1191.44	13.106	15.0444	8	0	0	0	0	0	0	0	0	0	0	0	0	0	0	0	0	0	0	0	0	0	0	0	0	0	0
alpha-ketoglutaric acid	0.77	74 75 198	1264.87	13.9848	173.911	34	0	370.086	0	0	0	6292.03	480730	1.63056e+06	1.27055e+06	33177.7	2.20776e+06	35083.7	0	47884.8	0	56674.1	2.38036e+06	2.10501e+06	3.21762e+06	1.70181e+06	2.05889e+06	2.18858e+06	3.51966e+06	2.43043e+06	4.01352e+06	2.71509e+06
arabitol	0.87	103 307 319	1397.9	15.5576	150.464	34	7075.61	11691.8	5993.62	9619.54	3015.65	8354.81	2.67354e+07	1.66893e+07	2.2713e+07	1.98687e+07	2.06615e+07	1.37968e+07	1.49161e+07	1.7982e+07	1.30893e+07	9.87017e+06	4.00631e+06	2.37419e+06	4.27322e+06	3.24505e+06	4.56675e+06	8.79391e+06	6.61476e+06	5.67152e+06	1.04119e+07	5.95296e+06
ascorbic acid	0.71	257 375 376	1671.62	18.4202	27.9209	6	0	0	0	0	0	0	0	0	0	0	0	1.72569e+07	1.49694e+07	1.61917e+07	1.24297e+07	1.32572e+07	55734.3	0	0	0	0	0	0	0	0	0
benzene-1,2,4-triol	0.86	131 217 343	1293.62	14.3247	70.1722	34	14936.5	50253.4	8600.67	47587.8	43372.3	49443.8	1.77288e+07	8.12533e+06	1.30086e+07	1.65176e+07	1.21369e+07	1.14624e+07	1.53113e+07	2.40474e+07	1.36164e+07	1.31779e+07	248622	337404	819470	504076	763109	1.144e+06	229013	231971	433896	297208
benzoic acid	0.84	77 105 179	928.204	9.59273	41.4846	34	406608	275864	194640	218895	225016	254802	1.36028e+07	1.03941e+06	3806256	3.93927e+06	638359	5263.37	7.36308e+06	405954	2.39089e+06	4.59998e+06	904990	854233	869103	659876	1.07035e+06	860451	19792.1	651222	292702	365831
beta-cyano-L-alanine	0.63	73 141 147	1059.67	11.3833	36.7001	34	346081	143070	165260	14343.5	133429	153579	11448128	1.8945e+07	6.72478e+07	2.85766e+07	49448134	1.14122e+07	8.45197e+06	1.40141e+07	667610	4.9957e+06	5.4928e+06	4.88378e+06	4.25879e+06	3.02155e+06	2.76378e+06	3.18614e+06	908025	944005	2.26904e+06	1.15888e+06
caffeic acid		219 396 397	1829.14	19.9197	199.839	32	0	90482.5	0	70833	60384.4	74690.2	3.4215e+07	8.36617e+06	2.73689e+07	3.79294e+07	2.61544e+07	3.31661e+07	4.79602e+07	2.70566e+07	2.45834e+07	3.00698e+07	270229	217531	309322	249538	464253	1.47707e+06	482023	1.42094e+06	628352	602939
carbonate ion	0.95	59 133 148	820.856	8.08186	132.994	34	2.5943e+06	2.53227e+06	2.12469e+06	1.85963e+06	180268	1.65175e+06	439341	424428	246126	421112	260303	607245	422066	317336	304572	152890	1.32569e+06	824762	1.1755e+06	1.08491e+06	1.11183e+06	1.60851e+06	1.36785e+06	1.4647e+06	1.22248e+06	1.40781e+06
catechin		267 368 383	2589.24	25.9277	439.062	30	0	3193.8	2999.44	0	0	0	3.02402e+07	2.084e+07	2.362e+07	4.08655e+07	4.99938e+07	7.7613e+07	5.74754e+07	5.53099e+07	5.42472e+07	6.75077e+07	4.09434e+07	3.06383e+07	5.34426e+07	4.40941e+07	5.87155e+07	9.74269e+07	8.24285e+07	7.96501e+07	1.12307e+08	1.01555e+08
catechol	0.95	74 239 254	1003.16	10.6445	270.408	34	27394.9	25994	125031	141619	24370.2	34400.5	3.99488e+08	2.72817e+08	1.82261e+08	2.68483e+08	1.59953e+08	1.27177e+08	6.92543e+07	3.05956e+08	1.89409e+08	1.71319e+08	1.34045e+07	1.12405e+07	7.65709e+06	7.6218e+06	1.89608e+07	3.75002e+06	1.64654e+06	4.20071e+06	2.38211e+06	2.42111e+06
cellobiose	0.94	204 217 361	2443.95	24.9007	64.0853	31	0	17073.2	0	0	2497.75	617.239	5.78206e+06	5.43119e+06	8.83723e+06	1.06169e+07	4.10677e+06	3.203e+07	1.30439e+08	2.38861e+07	8.15696e+07	5.99449e+07	2.71513e+06	2.33662e+06	2.86068e+06	3.02356e+06	3.18023e+06	3.86571e+06	3.82697e+06	3.2856e+06	4.20587e+06	4.96243e+06
chlorogenic acid	0.96	307 345 346	2834.2	27.5567	222.434	30	0	2298.4	1696.67	0	13217.8	1742.5	398453	1.59441e+06	1.57657e+06	371717	3.47575e+06	443429	229687	354778	0	298092	1.08206e+07	5.89704e+06	1.47278e+07	9.6417e+06	1.20027e+07	3.51795e+07	2.42654e+07	2.48115e+07	3.60161e+07	2.55232e+07
citric acid	0.97	148 273 347	1523.23	16.9044	286.964	33	1126.11	95834.3	0	136245	131158	149170	1.97605e+07	2.62844e+07	1.53697e+07	1.52539e+07	5.05453e+07	7.33351e+06	4.13821e+06	1.70233e+07	9.90424e+06	1.04766e+07	9.92377e+07	4.35903e+07	1.09729e+08	6.43756e+07	1.00909e+08	7.32238e+07	6.57814e+07	9.85885e+07	9.69931e+07	6.22479e+07
dehydroalanine (possibly from cyesteine)	0.88	72 75 149	872.48	8.80844	5.25321	34	51905.3	38030.3	123536	30714.3	37728.6	54246.8	2.23005e+06	3.07887e+06	2.84105e+06	5.81785e+06	1.31528e+06	3.39738e+06	5593376	3.67662e+06	1.07508e+07	1942444	234955	96219.7	264938	179468	208628	177000	94407.2	115053	218274	93809.9
dehydroascorbic acid	0.86	89 173 316	1543.64	17.1234	44.8697	32	0	778.003	0	1537.37	1036.52	1300.66	1.13886e+06	1.25251e+06	1.18397e+06	995337	910742	2.94858e+06	1.67247e+07	1.12154e+06	1.87827e+06	4.11794e+06	1.26062e+06	1.66281e+06	3.48708e+06	2.62012e+06	3.83165e+06	1.21878e+06	2.13562e+06	1.95926e+06	2.7858e+06	2.08131e+06
D-erythritol	0.92	103 205 217	1201.71	13.238	134.913	34	3211	6458.66	2614.89	3888.74	4476.49	9051.39	2.33111e+07	2.22499e+07	2.18109e+07	2.07011e+07	2.16465e+07	1.64078e+07	2.0972e+07	1.28839e+07	7.82502e+06	9.11359e+06	377640	916000	813290	417482	2.06918e+06	5.96059e+06	1.32596e+06	996286	5.87504e+06	2.61922e+06
D-fructose	0.71	89 117 172	1584.84	17.5653	98.3676	32	2944.74	49222.8	223.479	35676.5	40175.7	34287.2	5.89317e+06	1.49869e+07	0	1.18101e+07	4.88353e+06	0	1.06992e+06	3.50058e+06	507.203	2.84038e+06	4.00334e+07	3.11292e+07	4.96802e+07	4.43339e+07	3.05242e+07	3.46402e+07	3.36715e+07	3.08804e+07	5.17123e+07	3.20094e+07
D-fructose-6-phosphate	0.9	75 160 459	2030.22	21.6841	28.237	32	10240.8	18287	809.11	0	74092.5	0	3.98995e+06	2.6479e+06	3.53193e+06	4.70974e+06	3.43741e+06	654882	2.43266e+06	1.97864e+06	6.47206e+06	277964	543582	322801	546460	473702	647974	1.89361e+06	1.47276e+06	2.12417e+06	2.49346e+06	2.12692e+06
D-galactaric acid	0.98	292 333 334	1760.34	19.2776	210.854	29	0	2227.8	0	0	0	0	4.38048e+07	4.54172e+07	6.2796e+06	1.30964e+07	5.22272e+07	7.37392e+07	1.14664e+06	1.94992e+07	186303	417257	4.4117e+06	3.51643e+06	5.66306e+06	4.13592e+06	5.64131e+06	7.06018e+06	5.53393e+06	4.81084e+06	8.5236e+06	6.23272e+06
D-gluconic acid	0.9	205 217 333	1719.91	18.8868	73.7347	32	0	2524.59	0	10007	7321.76	5632.42	8.29774e+07	4.86287e+06	3.19573e+07	1.13345e+07	4.61359e+06	8.11018e+06	4.27719e+07	8.11193e+06	2.60607e+07	2.60689e+07	2.02607e+06	1.6754e+06	2.31379e+06	2.01751e+06	2.06072e+06	7.72001e+06	4.76943e+06	3.35832e+06	8.04349e+06	4.32302e+06
D-glucose	0.91	160 205 319	1612.78	17.8515	394.152	34	1244.04	132411	1192.04	118024	112026	127002	1.2152e+08	65255488	1.159e+08	1.11799e+08	6.12724e+07	1.94424e+07	2.25787e+07	1.49697e+08	1.27359e+08	1.40698e+08	3.24874e+08	2.86486e+08	3.37983e+08	3.22381e+08	3.37469e+08	3.64737e+08	4.23771e+08	4.85986e+08	3.44703e+08	3.67106e+08
D-glucose-6-phosphate	0.95	160 357 387	2043.58	21.7932	117.248	27	0	0	0	0	0	0	93423.8	215302	116082	0	137264	784508	128864	658578	46492.8	416886	1.8637e+06	1.46715e+06	1.29328e+06	1.52847e+06	1.78685e+06	1.23703e+07	1.03121e+07	1.44314e+07	1.63306e+07	1.43156e+07
DL-glyceraldehyde	0.7	73 103 189	902.81	9.23532	27.6734	34	4028	7282	3043.13	0	3351.71	799.775	958520	136162	80086.7	1.24808e+06	206446	453963	3.6694e+06	567393	3.17065e+06	1.13359e+06	54035.5	53266.6	28501.9	69020.7	95597	423023	177692	122907	481509	284033
D-lyxose	0.84	103 217 307	1357.76	15.0831	108.254	34	2323.17	46339	1417.4	16221.1	14425.1	16210.3	7.35421e+06	1.30281e+07	7.818e+06	8.63937e+06	1.51572e+07	2.5377e+07	1.62712e+07	2.89146e+07	1.84241e+07	2.80454e+07	2.37298e+06	3.60275e+06	2.63813e+06	2.62028e+06	5.24667e+06	1.20579e+07	1.25872e+07	1.17255e+07	1.65668e+07	1.46189e+07
D-malic acid	0.97	133 148 233	1171.11	12.8402	218.994	34	21326.9	127601	55583.1	203260	225946	311827	3.64853e+07	1.30495e+08	1.49716e+08	39533440	1.02118e+08	8.01172e+07	4.21996e+06	4.14635e+07	1.31079e+07	5.83027e+07	3.94844e+07	932622	3.18886e+07	1.28483e+07	3.96603e+07	2.5977e+07	3.65291e+07	3.92997e+07	6.70567e+07	3.20962e+07
D-maltitol	0.84	73 204 361	2609.21	26.0648	43.598	31	0	766.618	0	0	11306.5	14293.9	6.95629e+06	2.74873e+06	619671	5.21666e+06	1.99439e+06	2.38259e+06	1.41452e+06	3.1082e+06	400937	1.1286e+06	3.09237e+06	2.84065e+06	4.41012e+06	2.7448e+06	3.42508e+06	6.17483e+06	3.45063e+06	846136	5.2867e+06	7.04467e+06
D-mannitol	0.93	205 217 319	1647.79	18.1898	398.334	33	0	30158	373.259	68610.1	75563.5	82331.7	1.1945e+07	1.10473e+08	9.82062e+07	1.09082e+07	8.48805e+07	1.46782e+08	1.04772e+08	1.36079e+08	1.31141e+08	1.77543e+08	1.51174e+07	1.53262e+07	1.36779e+07	1.35792e+07	1.55946e+07	3.06679e+07	2.65308e+07	1.46204e+07	2.95417e+07	2.84787e+07
D-ribose	0.84	103 205 217	1378.19	15.3246	120.861	34	699.101	25861.5	569.428	5408.15	14393.2	6275.34	8.60378e+06	1.11699e+07	4.19923e+06	6.76641e+06	8.2813e+06	4.60609e+06	95617	580195	476041	2.89404e+06	3.42925e+06	3.13485e+06	4.34401e+06	3.80145e+06	4.75029e+06	1.00024e+07	7.24535e+06	6.52534e+06	1.1548e+07	6.62247e+06
D-sorbitol	0.64	117 205 320	1651.56	18.2263	28.9499	34	1068.39	58544.1	3124.8	36306.4	29633.4	34874	6021386	5.99827e+06	59265704	6562926	6201662	73881152	7.13489e+07	71536840	63133480	1.12769e+07	1.49768e+06	1.91033e+06	1.43105e+06	1.2161e+06	5.58892e+06	15844096	14417715	8032522	14379968	14922454
D-threitol		71 133 143	1199.15	13.2054	74.6583	34	17857.8	11639.8	6728.22	33087.5	16368	15241.6	3.28582e+07	2.69387e+07	3.57389e+07	2.33333e+07	2.78347e+07	3.01222e+06	1.74477e+06	2.16375e+06	2.12922e+06	3.42854e+06	672949	209137	435537	503027	789921	945679	863849	486520	1110532	755847
D-xylose	0.96	103 217 307	1358.61	15.0931	214.18	34	392.055	46339	1417.4	16221.1	14425.1	16210.3	1.17443e+07	3.43345e+07	1.1338e+07	2.29886e+07	2.79995e+07	2.5377e+07	1.62712e+07	2.89146e+07	1.84241e+07	2.63255e+07	8.30309e+06	7.50188e+06	1.02694e+07	9.01971e+06	1.52023e+07	2.22171e+07	1.90804e+07	2.09756e+07	3.13764e+07	1.62839e+07
epicatechin	0.75	355 361 368	2564.23	25.7509	82.8784	31	1615.62	4317.46	795.17	0	0	0	3.37211e+06	2.50414e+06	2.6986e+06	2.79244e+06	4.001e+06	5.78324e+06	1.40099e+06	4.13273e+06	2.26695e+06	2.22857e+06	2.3353e+06	1.55792e+06	1.6595e+06	2.90319e+06	3.16593e+06	6.22007e+06	4.23377e+06	5.41366e+06	7.02092e+06	6.69633e+06
epigallocatechin*		355 361 456	2629.38	26.1986	42.026	31	0	1084.5	0	0	2163.33	994.822	1.67559e+06	1.32886e+06	1.19001e+06	3.72852e+06	5.40913e+06	7.72796e+06	3.78136e+06	3.4117e+06	2.85164e+06	4.4376e+06	50262.4	48251.6	67409.4	108715	103251	754718	227491	66235.8	346963	360908
erythrono-1,4-lactone*	0.63	75 87 131	1063.87	11.4383	68.0598	33	25154.3	13924.2	7960.18	0	9987.19	10832.2	1.33202e+07	5.8059e+06	1.36782e+07	1.00329e+07	8.31836e+06	4.14914e+06	9.21119e+06	5.07828e+06	7.73631e+06	6.57539e+06	372221	105057	295042	118037	173654	167749	220764	184138	269597	150496
ethanolamine*	0.72	100 174 175	950.278	9.90341	156.206	33	19974.8	19376	16947.9	42663.8	38563.1	13910.9	94951.6	796683	165223	67465.4	401809	92568.5	123811	0	189495	69230.7	1.64098e+07	9.85341e+06	1.24948e+07	1.44107e+07	2.05379e+07	2.43213e+07	2.57884e+07	2.39828e+07	4.31162e+07	3.03893e+07
ferulic acid	0.68	292 333 338	1780.16	19.4692	42.5723	32	0	34046.9	0	12035.3	18646.7	8074.51	9378.19	3.60678e+06	4.56805e+06	3.06826e+06	3.89714e+06	5.93616e+06	2.26587e+06	5.62873e+06	442286	2.52258e+06	1.2655e+06	261177	587238	99984.5	419110	1.95918e+06	2.5207e+06	1.3893e+06	1.57731e+06	1.46518e+06
fucose	0.79	75 117 133	1420.74	15.805	54.1226	34	20631.6	106568	6024	19365.8	30377.4	37772.1	2.07849e+07	1.27208e+07	1.94632e+07	2.2491e+07	1.04534e+07	8.7293e+06	1.57459e+07	2.82253e+07	1.64822e+07	2.38308e+07	8.14589e+06	5.25952e+06	7.23994e+06	6.53536e+06	1.03104e+07	9.68992e+06	7.03107e+06	8.69032e+06	1.68347e+07	1.15181e+07
fumaric acid	0.99	75 245 246	1026.5	10.9497	235.001	34	27913.4	297843	95758.6	235268	95662.8	279613	6.31496e+07	3.02728e+07	4.85683e+07	2.17619e+07	3.53819e+07	1.10926e+06	2.78957e+06	277478	709240	158901	1.23713e+07	9.19411e+06	1.19765e+07	9.67159e+06	1.41754e+07	8.15257e+06	9.66951e+06	9.88132e+06	1.14438e+07	7.81134e+06
galactinol		191 204 217	2737.43	26.915	357.031	32	13830.1	1554.16	0	0	6013.1	3956.7	1.72977e+07	4.30661e+07	3.0594e+07	2.91123e+07	4.27215e+07	6.90326e+07	5.05922e+07	6.47302e+07	3.74064e+07	5.73314e+07	7.23708e+06	3.68148e+06	5.1379e+06	7.14733e+06	4.29095e+06	3.56003e+07	2.92353e+07	1.89341e+07	2.38309e+07	5.63512e+07
galactitol	0.86	103 205 319	1656.62	18.2752	107.17	34	1049.22	12114.2	1601.89	29623.5	20068.1	26764.7	18117864	10163640	17706096	1.67336e+07	1.20654e+07	1.9169e+07	8.54054e+07	1.82789e+07	1.03622e+07	1.46518e+07	3.01766e+06	2.60388e+06	3.43666e+06	1.78059e+06	1.74883e+06	4.94569e+06	3.00454e+06	4.0636e+06	4.31518e+06	2.77664e+06
galactonic acid	0.93	319 320 333	1712	18.8104	97.1526	31	0	1606.84	0	3925.56	6506.3	5787.24	9.01648e+06	10073895	242733	6.11994e+06	1.68741e+07	0	3.40402e+06	108209	5.7044e+06	2.32359e+06	3.45671e+06	3.40789e+06	5.10344e+06	3.31646e+06	4.99523e+06	9.92448e+06	7.21634e+06	7.02385e+06	1.2194e+07	6.20948e+06
glucosylglycerol*	0.64	103 171 217	2026.2	21.6513	148.551	33	6778.49	91831.3	0	19290.2	28106.1	28005.7	3.26443e+07	1.9721e+07	2.91504e+07	3.77668e+07	2.75777e+07	1.96114e+07	1.27368e+08	1.58688e+07	7.36219e+07	6.63701e+06	4.36242e+06	2.5885e+06	4.46021e+06	3.85461e+06	5.17865e+06	6.29428e+06	4.83439e+06	6.30081e+06	4.85283e+06	4.03317e+06
glyceric acid	0.95	103 189 292	1017.12	10.8271	217.959	34	2305.43	32429.7	1319	36243.5	34965.2	67214.9	8.17426e+07	7.92828e+07	9.44696e+07	8.41376e+07	8.71273e+07	9.77769e+06	5.78217e+06	2.32126e+07	4.7031e+06	2.17933e+07	1.55768e+06	2.84191e+06	3.01042e+06	2.76032e+06	2.44076e+06	6.75124e+06	6.28703e+06	3.97778e+06	1.09218e+07	5.30171e+06
glycerol						34	0	0	0	0	0	0	19517016	32298174	19935840	19981452	24229956	12842224	10457238	12015506	12244598	10176642	30478542	42548303	19183290	49905474	43699943	24516606	22891031	25705414	20906458	22112756
glycolic acid	0.86	73 147 161	755.677	7.16449	184.578	34	619828	1.02316e+06	439878	1.0008e+06	963924	1.03735e+06	9.34478e+06	2.07972e+07	2.59219e+07	5.94332e+06	3.04951e+07	243876	193669	454025	1.08374e+06	10087.1	2.04515e+06	2.35137e+06	2.27754e+06	1.96928e+06	2.67894e+06	3.87695e+06	2.64601e+06	3.10035e+06	5.01266e+06	2.75657e+06
hydroquinone	0.66	221 239 261	1085.88	11.726	15.5696	34	161994	61359.8	175629	67155.8	91856	97776.2	2.46704e+06	1.00243e+06	1.69316e+06	1.48077e+06	1.37951e+06	55498.2	116833	196040	336924	257206	313946	138467	272914	268821	280257	226600	187797	261790	137955	152900
inositol phosphate*		129 217 361	2146.87	22.6363	95.9531	31	597.754	5438.87	0	0	2275	0	1.20787e+07	1.5332e+07	1.77522e+07	1.10135e+07	1.86899e+07	2.2613e+07	3.83713e+07	1.89852e+07	2.15416e+07	1.91098e+07	1.58449e+06	850500	1.13409e+06	911243	1.9147e+06	2.11371e+06	2.02749e+06	1.29727e+06	3.92809e+06	1.59434e+06
isomaltose	0.83	217 361 362	2548.83	25.642	15.4796	29	0	14747.3	0	0	0	0	3.83153e+06	883817	1.13683e+06	967841	2.10386e+06	4.43925e+06	1.92725e+06	734104	1.4946e+06	487004	260856	423640	91852	470792	336857	139899	158683	40083.9	222670	174959
lactic acid	0.9	75 117 149	742.904	6.98472	148.057	34	582172	673938	388854	536229	25786.8	572403	568679	3.03153e+06	3.14554e+06	488000	3.10767e+06	307994	2.07347e+06	1.10236e+06	287615	186105	1.95436e+06	1.89946e+06	1.93503e+06	1.59581e+06	3.21574e+06	1.64646e+06	1.48477e+06	1.84307e+06	1.53301e+06	1.33411e+06
lactobionic acid	0.84	193 204 205	2434.37	24.833	37.5756	31	0	5398.57	0	0	765.241	2391.9	7.41308e+06	5.14526e+06	1.41681e+07	4.04158e+06	1.13929e+07	1.02415e+07	1.21317e+07	8.6961e+06	4.33607e+06	3.42361e+06	1.38433e+06	802303	1.67607e+06	1.05643e+06	1.52609e+06	2.13229e+06	2.31984e+06	1.58958e+06	3.67281e+06	1.81607e+06
L-alanine	0.95	59 116 117	782.562	7.54289	96.2577	30	202112	298221	134708	250965	278149	374264	37836.5	5.02571e+06	1.45737e+06	123730	6.37827e+06	0	184716	0	0	0	1.05978e+07	1.01069e+07	1.13625e+07	1.30421e+07	1.56806e+07	1.0545e+07	1.51302e+07	7.73171e+06	9.17345e+06	7.57847e+06
L-aspartic acid	0.96	75 100 218	1210.2	13.3385	136.78	34	105284	93060.1	69195.2	94086.8	68763.1	236557	2.97011e+06	1.50592e+07	2.54797e+06	1.43204e+06	1.18618e+07	1.99568e+06	1.49059e+06	1.82563e+06	1.30964e+06	1.07301e+06	1.17054e+07	7.93594e+06	9.18023e+06	8.07533e+06	1.24804e+07	8.77957e+06	7.26296e+06	7.5883e+06	1.20146e+07	1.00559e+07
L-citrulline	0.81	158 191 192	1517.62	16.8443	81.2965	33	1150.1	29819.6	0	3138.09	9656.01	24519.4	87361911	2.84365e+07	6.29824e+07	4.90138e+07	6.27945e+07	2.08246e+07	5.28814e+07	1.61403e+08	5.64711e+07	4.90824e+07	8.65495e+06	4.56108e+06	7.28034e+06	4.63266e+06	1.16443e+07	2.48257e+07	1.45906e+07	518121	3.4595e+07	1.4387e+07
L-glutamic acid	0.9	55 246 349	1309.01	14.5068	148.952	32	0	129258	1647.56	132043	125193	165087	149202	1.93344e+07	7.17366e+06	311414	2.58337e+07	0	141078	389377	205269	347077	1.4487e+07	1.14622e+07	1.53448e+07	1.26573e+07	1.72004e+07	1.80993e+07	1.82841e+07	1.76704e+07	2.46767e+07	2.06669e+07
L-glutamine	0.99	227 301 344	1286.98	14.2463	69.2805	34	7923.78	7411.65	6418.86	15563.2	769.121	3014	6.93881e+06	176358	8.62665e+06	7.2106e+06	212626	5.42096e+06	6.9053e+06	1.06579e+07	6.45228e+06	5.53902e+06	1.36349e+07	6.03073e+06	8.79579e+06	9.33484e+06	1.12291e+07	4.93859e+06	2.54299e+06	1.66773e+06	2.33541e+06	2.04187e+06
L-isoleucine	0.98	158 159 218	977.914	10.2924	75.7566	32	30092.4	14456	21383.9	0	14138.2	26540.2	83588	1.36812e+06	318382	187313	1.06662e+06	35293.5	18526.3	4380	0	17241.2	3.10932e+06	2.55184e+06	4.33201e+06	3.71995e+06	4.41711e+06	2.0097e+07	9.37489e+06	6.08243e+06	1.67467e+07	1.42174e+07
L-ornithine	0.83	70 74 142	1304.17	14.4494	91.4997	8	0	0	0	0	0	0	0	1.04345e+07	0	0	0	0	0	0	0	0	7.14909e+07	1.40788e+07	4.84794e+07	2.83196e+07	2.34459e+07	2.132e+06	0	0	0	1.11312e+06
L-phenylalanine	0.89	74 148 220	1318.6	14.6201	17.4667	34	4643.58	24725	9504.13	19456.7	23841.9	17382.3	1.37124e+06	936125	1.78653e+06	1.38663e+06	993526	1.82081e+06	2.69373e+06	2.44667e+06	4.14375e+06	3.27172e+06	310177	240522	270385	317907	307319	566737	385306	436099	555813	393209
L-proline	0.86	142 143 144	981.855	10.3478	25.9639	34	15904.1	12847.9	18508.1	180136	182384	223263	114358	187555	303894	35815.5	589837	9749.62	100233	89395.7	18461	37281.6	686919	1.29616e+06	1.53159e+06	1.85067e+06	1.93417e+06	1.00627e+06	1.90969e+06	2.11558e+06	217881	2.67552e+06
L-pyroglutamic acid	0.92	156 157 258	1212.88	13.3702	296.29	34	1.54865e+06	1.6644e+06	954952	1.69558e+06	1.62351e+06	1.52147e+06	1.59468e+06	5.82337e+07	1.52586e+07	755734	4.78309e+07	235484	264388	206596	265831	232566	3.74784e+07	2.58443e+07	2.81524e+07	2.75138e+07	3.36636e+07	4.12625e+07	2.96848e+07	2.42887e+07	3.64082e+07	3.02456e+07
L-serine		205 218 219	1047.79	11.2281	105.721	34	6510.02	51127.3	2678.17	68328.2	64580.4	82263	262446	2.35847e+06	465933	173844	1.65458e+06	136631	428809	162174	8025.88	169686	7.39944e+06	5.38479e+06	6.57077e+06	7.05007e+06	8.62274e+06	1.22895e+07	7.15873e+06	5.59403e+06	1.45324e+07	9.91443e+06
L-threonic acid		205 220 292	1257.89	13.9023	432.782	34	993.381	36453.1	760.767	92377	92607.8	108151	2.05413e+08	1.61431e+08	2.08166e+08	1.29359e+08	1.95198e+08	1.33808e+08	1.13281e+08	9.92602e+07	9.97129e+07	1.67626e+08	1.10999e+07	5.87238e+06	9.35409e+06	8.33965e+06	1.49713e+07	1.19271e+07	9.75697e+06	9.95211e+06	1.35979e+07	9.23685e+06
L-threonine	0.94	133 218 221	1076.33	11.6012	62.8419	34	150870	35925	140645	48703.6	25689.6	32444.2	1.65514e+06	2.32472e+06	745183	807639	2.25525e+06	947828	2.15917e+06	266158	1.80055e+06	1.46025e+06	3.64511e+06	1.98664e+06	3.17458e+06	3.0482e+06	3.79538e+06	7.16262e+06	3.34214e+06	2.58571e+06	5.93423e+06	4.8106e+06
L-tryptophan	0.93	202 204 291	1920.16	20.7283	64.7403	32	0	18321.9	0	4428.93	6589.15	3434.96	1.36132e+06	5.79598e+06	3.26666e+06	1.04907e+06	4.32308e+06	1.23967e+06	1.48101e+06	652283	297441	396833	5.23108e+06	2.79011e+06	6.74882e+06	4.35149e+06	5.89268e+06	1.2565e+07	5.66506e+06	4.91193e+06	1.14083e+07	6.59436e+06
L-valine	0.93	74 100 219	897.845	9.16544	34.3615	34	101592	36011.6	64688.4	18249.7	15722.6	15065.7	310862	503803	342142	633024	418557	85733.5	312844	79150.7	854134	322774	608380	524520	793445	733835	937939	4.18793e+06	1.83947e+06	1.10144e+06	3.4926e+06	2.72846e+06
maleic acid	0.89	75 148 149	987.739	10.4307	55.1133	34	494401	490710	456686	470228	477755	513347	1.48698e+07	6.8329e+06	1.53685e+07	5.57951e+06	1.68161e+07	7.48407e+06	7.10306e+06	1.9242e+07	1.60254e+06	6.49546e+06	1.36048e+06	1.21598e+06	3524275	1.80354e+06	1.18317e+06	1.59557e+06	2.89467e+06	2.49718e+06	5121032	3151642
malonic acid	0.85	72 73 147	883.858	8.96858	35.162	34	143757	395922	132698	77462.2	139405	159844	1.02855e+07	5.89994e+06	1.38485e+07	1.01053e+07	1.29672e+07	536108	9.20035e+06	1.41275e+06	3.78322e+06	4920640	968318	479885	820950	748475	811726	835999	1.23319e+06	829392	1035036	679738
maltose	0.94	204 217 361	2507.15	25.3475	90.6074	30	0	140888	0	0	5691.3	0	2.09907e+06	4.61099e+06	4.18214e+06	1.67632e+07	5.73219e+06	2.50761e+07	9.58029e+07	1.54838e+07	5.86946e+07	4.7482e+07	2.69923e+06	2.14597e+06	3.26423e+06	2.73854e+06	3.46128e+06	4.08638e+06	3.74877e+06	3.83669e+06	5.79872e+06	4.34933e+06
melezitose		217 361 362	3324.62	30.8085	56.4611	27	0	1322.13	0	0	3957.55	2371.54	815480	770922	902124	680540	974213	718125	993335	654615	433962	386729	6316.26	0	234834	0	0	615347	0	141604	397602	573175
methyl phosphate*		241 242 243	861.752	8.65744	54.5419	27	0	14070	0	0	1088.71	5289.76	3.66971e+06	2.41492e+06	3.90623e+06	402049	3.07895e+06	57351.9	0	87291.8	2190.53	109384	1.92794e+06	992756	0	1.0422e+06	1.80554e+06	1.49913e+06	1.19581e+06	1.39481e+06	1.93202e+06	1.70203e+06
methylmalonic acid	0.81	66 75 149	880.612	8.92289	15.1567	34	17561.3	70597	115621	24454.2	194915	75756.2	4.2847e+06	1.66637e+06	2.6765e+06	2.77646e+06	1.41812e+06	3.40015e+06	9877531	3613526	1.4341e+07	2.86202e+06	851215	404140	151871	142568	144510	471234	240409	127644	228792	126270
myo-inositol	0.99	217 305 318	1806.61	19.7196	706.369	32	0	47138.9	0	326589	439102	8174.63	4.41022e+08	3.7688e+08	4.26532e+08	3.71581e+08	4.19746e+08	4.12166e+08	4.34081e+08	3.98015e+08	3.62253e+08	4.25159e+08	8.53815e+07	3.95892e+07	6.74032e+07	7.55036e+07	1.06476e+08	1.3549e+08	8.94003e+07	9.67918e+07	1.06517e+08	1.01693e+08
palmitic acid		55 57 69	1724.23	18.9286	16.3457	34	1374.12	386294	20218.2	268546	233781	187247	1.26113e+06	223140	137970	111004	225669	70866.3	1.09845e+06	185873	559155	291116	162646	160834	232080	336650	191675	154215	169921	170172	222430	187699
phosphate ion	0.98	299 300 314	953.924	9.95472	133.573	34	840130	8.68915e+06	490109	9.03093e+06	9.02216e+06	8.82852e+06	215171113	225802730	207378186	143510463	260922168	54967945	54131132	76291318	36209457	49825104	115239123	65581907	84713235	168908741	125928401	14281362	9746275	13519885	12520474	16449994
pyruvic acid	0.81	59 74 174	732.644	6.84032	120.898	34	427108	153671	295574	143982	192765	193748	75410.9	3.65844e+06	4.09209e+06	245430	4.59118e+06	175122	186464	135085	132238	107224	1.33648e+06	1.23153e+06	2.00943e+06	1.61623e+06	1.94383e+06	2.3575e+06	2.51328e+06	2.17089e+06	4.00095e+06	2.31296e+06
quinic acid	0.66	255 346 347	1567.86	17.3833	341.182	32	0	59377.3	0	131656	178306	190887	4.06569e+08	3.232e+08	3.97191e+08	2.78111e+08	4.16553e+08	1.33388e+08	4.72534e+07	9.40079e+07	1.6677e+08	1.09817e+08	2.77435e+07	1.4675e+07	2.96796e+07	2.7564e+07	2.95177e+07	6.16175e+07	4.62629e+07	5.32428e+07	7.81648e+07	3.79938e+07
raffinose		204 217 361	3196.22	29.9571	214.175	30	0	0	0	0	2533.6	1519.69	2.3134e+07	1.78423e+07	1.95809e+07	1.28612e+07	1.93366e+07	5.76383e+07	3.00117e+07	3.10044e+07	2.97693e+07	4.28606e+07	1.62895e+06	819150	1.21212e+06	1.08035e+06	1.21531e+06	3.65109e+07	1.654e+07	4.93168e+06	2.34257e+07	3.01627e+07
salicylic acid	0.83	73 209 268	1197.99	13.1905	22.8934	7	0	0	0	125028	0	0	0	0	0	0	0	0	0	0	0	0	0	0	0	0	0	0	0	0	0	0
scyllo-inositol	0.67	204 205 217	1737.49	19.0568	22.3685	7	0	0	0	0	0	0	7.45652e+06	2.65004e+06	1.60298e+07	0	0	6.56523e+06	2.16103e+07	0	4.52636e+06	0	0	0	0	0	0	0	0	0	0	0
shikimic acid	0.74	204 205 254	1502.78	16.685	205.7	34	3434.13	527688	3073.34	42862	88512.4	66621.7	1.61911e+08	1.54323e+08	1.86021e+08	2.4068e+08	1.44856e+08	1.65249e+08	1.48087e+08	2.67758e+08	1.56358e+08	3.38347e+08	2.00718e+07	1.16255e+07	2.48881e+07	1.93817e+07	2.83983e+07	6.47324e+07	4.2768e+07	7.18417e+07	8.22348e+07	3.09242e+07
stearic acid	0.92	75 117 341	1920.03	20.727	31.6744	34	1762.97	2.45418e+06	17760.2	601334	523510	391274	1.7435e+06	1.50417e+06	1.93951e+06	222939	647518	2.55869e+06	3.38408e+06	305200	1.75591e+06	5.10858e+06	686573	554400	1.00841e+06	749598	709184	910394	637819	310005	978514	773926
succinic acid	0.92	75 149 247	991.86	10.4887	131.108	34	104503	273725	430426	303056	329770	306849	1.45139e+07	3.53908e+07	1.53332e+07	3.63218e+06	1.18893e+07	8.27868e+06	1.55305e+07	1.70114e+07	2.96752e+07	2.79055e+07	2.30602e+06	5.16482e+06	1.98651e+06	2.26435e+06	5.46171e+06	5.0846e+06	4.76792e+06	4.9251e+06	6.87276e+06	4.63844e+06
sucrose	0.97	103 361 362	2376.64	24.4125	645.359	33	2814.34	305764	0	238013	298039	312047	3.11854e+08	2.66996e+08	3.12664e+08	2.75832e+08	2.96953e+08	3.54459e+08	4.46e+08	3.48099e+08	2.7059e+08	3.2639e+08	2.50365e+08	2.21353e+08	2.46696e+08	2.49453e+08	2.6361e+08	3.00845e+08	2.68339e+08	2.85127e+08	2.86085e+08	3.10808e+08
tartaric acid	0.8	217 219 305	1299.86	14.3985	84.628	33	4066.69	22895.6	0	14081.9	15280.4	17692.1	4.63316e+06	5.98253e+06	7.13419e+06	3.61843e+06	7.68352e+06	2.34635e+06	2.12642e+06	2.77123e+06	1.62762e+06	2.32461e+06	1.3966e+06	1.00384e+06	1.27471e+06	1.20149e+06	1.70724e+06	3.41871e+06	2.78699e+06	1.88311e+06	3.29581e+06	2.5291e+06
threose	0.78	89 117 149	1146.8	12.5224	6.54624	34	12268.1	27404.1	18408.5	8864.19	16917.6	1372.82	1.01953e+07	5221716	3.12993e+06	1.13044e+07	5.3895e+06	4.28768e+06	5478152	4.41123e+06	2.71136e+06	2.2751e+06	1.09144e+06	61927.4	785332	551564	436054	2.62611e+06	1.72307e+06	368475	988677	1.30676e+06
trehalose	0.95	204 319 361	2485.1	25.1916	208.669	32	0	143757	0	62440.1	73478.1	59693.1	6.09049e+06	2.13719e+06	5.99797e+06	2.10396e+06	3.11689e+06	1.37256e+07	1.41659e+07	1.14449e+07	8.13291e+06	1.19131e+07	9.07652e+06	1.17642e+07	8.5058e+06	8.7751e+06	6.64091e+06	4.49458e+07	3.59788e+07	4.89883e+07	2.8946e+07	5.63237e+07
urea	0.87	73 147 189	915.917	9.41979	35.6243	34	1.39925e+06	1115285	1.2055e+06	562125	707128	619530	1.56371e+07	14440541	1.37082e+07	1.1895e+07	12109359	3.32934e+06	1.2278e+07	9.48299e+06	8.06762e+06	6.20869e+06	953388	627462	2.09485e+06	752803	1.16568e+06	1.09398e+06	1.12009e+06	716080	1.63062e+06	868051
xylitol	0.84	129 133 205	1426.07	15.8622	108.874	34	2351.19	54445	113.453	24760.8	22801.1	12031.6	5.22675e+07	3.57815e+07	3.32564e+07	3.75533e+07	5.41887e+07	1.9205e+07	3.16444e+07	5.29877e+07	3.13444e+07	4.38312e+07	3.91304e+06	1.69629e+06	3.33145e+06	2.78271e+06	4.4379e+06	6.66169e+06	5.52053e+06	3.20795e+06	7.88711e+06	5.54672e+06
* NO RI match, but possible fragmentation match

## Sheet: SDE_Met
Metabolite	Low_P_Leaf1	Low_P_Leaf2	Low_P_Leaf3	Low_P_Leaf4	Low_P_Leaf5	High_P_Leaf1	High_P_Leaf2	High_P_Leaf3	High_P_Leaf4	High_P_Leaf5	Low_P_Root1	Low_P_Root2	Low_P_Root3	Low_P_Root4	Low_P_Root5	High_P_Root1	High_P_Root2	High_P_Root3	High_P_Root4	High_P_Root5	pVal.Leaf	pVal.Root	BHpVal.Leaf	BHpVal.Root	log2FC.Leaf	log2FC.Root
2-aminophenol	0.131138	0.260211	0.78496	0.36207	0.617699	0.161843	0.107964	0.196285	0.00783263	0.0707461	0.256547	0.310263	0.199493	0.147679	0.115785	0.112879	0.0335186	0.0336766	0.0750078	0.0411596	0.0313682	0.00522082	0.124526	0.0235757	1.98396	1.79574
2-hydroxybenzyl alcohol	0.263726	0.151716	0.601103	0.326147	0.105336	0.821038	0.244966	0.956632	1.3383	0.744921	0.054728	0.0179495	0.0137074	0.0450891	0.0578012	0.00380262	0.0242967	0.0637921	0.0161071	0.0107099	0.0271032	0.344325	0.116752	0.532754	-1.50327	0.670806
2-hydroxybutyrate	0.700543	0.324303	0.275482	0.359767	0.274657	0.564579	3.02341	0.121902	2.0461	0.971862	0.0610659	0.0614387	0.0383986	0.0283369	0.0537183	0.434025	0.353526	0.215156	0.555611	0.489484	0.109775	0.000290541	0.254439	0.00334122	-1.79773	-3.07268
2-keto-l-gluconate	0.0807574	0.0380133	0.00719895	0.0664104	0.0249391	0.0342038	0.0183586	0.0439726	0.0061103	0.0164447	0.148535	0.18626	0.214395	0.141392	0.15207	0.230112	0.154278	0.0361241	0.187802	0.289895	0.227454	0.809652	0.407238	1	0.865034	-0.0920633
3-amino-2-piperidone	0.0698035	0.0148027	0.133474	0.0478153	0.132854	0.0839697	0.0131891	0.245204	0.251885	0.0183261	0.0741575	0.0669778	0.0904097	0.0936111	0.0720232	0.177301	0.164751	0.104493	0.136835	0.147636	0.481501	1	0.654403	1	-0.618769	-0.879283
3-hydroxy-3-methylglutarate	0.0882975	0.0778687	0.0747841	0.104131	0.109462	0.173165	0.182631	0.13512	0.133932	0.191891	0.00681857	0.00883443	0.00926544	0.00854183	0.00808621	0.013546	0.00932247	0.00602538	0.0079662	0.0110864	0.000835733	0.373108	0.0147449	0.560599	-0.844752	-0.204406
3-hydroxybutyrate	0.0881589	0.0193521	0.0617933	0.117919	0.0159488	0.00548932	0.117612	0.0146289	0.0557166	0.0158446	0.0052929	0.0107333	0.0101071	0.0116101	0.0137949	0.016244	0.0124165	0	0.0128488	0.00947715	0.53058	0.972479	0.685677	1	0.533561	0.0153783
3-methyl-2-oxobutanoate	0.0547441	0.0368447	0.0272675	0.0191912	0.110433	0.0608392	0.000249634	0.0194102	0.0282947	0.0463746	0	0	0	0	0	0	0	0	0	0	1	1	1	1	0.677555	0
3,4-dihydroxybenzoate	0.0110989	0.00184334	0.000900958	0.0158627	0.00254858	0.00648466	0.0477324	0.00799475	0.0488089	0.0165369	0.00245082	0.00329555	0.0012369	0.00340201	0.00411276	0.0156606	0.00781672	0.0051423	0.0170094	0.0115685	0.0905896	0.00603352	0.233503	0.0250559	-1.96703	-1.94374
4-guanidinobutyrate	0.0536782	0.0826965	0.0833282	0.0459458	0.0961371	0.0335683	0.0275236	0.0390861	0.0248899	0.0338236	0.0665847	0.0651131	0.0614308	0.0613548	0.0753487	0.127033	0.124213	0.0802858	0.116737	0.103632	0.00346979	0.00108055	0.0314384	0.0089746	1.18455	-0.741799
4-hydroxy-3-methoxybenzoate	0.0787486	0.0643366	0.0281233	0.0827183	0.0808113	0.0165056	0.139738	0.0295142	0.112864	0.0801215	0.0604626	0.0817976	0.0750279	0.0498212	0.0453415	0.0535348	0.021026	0.0214465	0.029006	0.0227817	0.74105	0.00782142	0.845642	0.0296026	-0.177938	1.07747
4-hydroxybenzoate	0.0251503	0.0119589	0.0258958	0.0675033	0.0390764	0.0349522	0.135975	0.0227445	0.0562557	0.056471	0.0244064	0.0230597	0.0284248	0.0266709	0.0277731	0.0330363	0.0270963	0.0285842	0.0125988	0.0139236	0.246632	0.496849	0.435665	0.690967	-0.851506	0.176872
5-O-coumaroyl-D-quinate	0	0	0	0	0	0	0	0	0	0	0	0	0	0	0	0	0	0	0	0	1	1	1	1	0	0
aconitate	0.381505	0.37291	0.417961	0.297079	0.34862	0.0430806	0.0224965	0.0304162	0.0325499	0.049906	0.0315605	0.0126297	0.0203759	0.0250859	0.034369	0.0346396	0.0379191	0.0201576	0.0388847	0.0304306	2.42075e-07	0.180281	3.61903e-05	0.337001	3.34519	-0.38433
adenosine	0.0263138	0.0337901	0.0226982	0.0271662	0.0312439	0.00061244	0	0.0180486	0	0.0221394	0.00354647	0.00288896	0	0	0	0.00933831	0.00354735	0.00208437	0.00468101	0.00102894	0.00524065	0.121806	0.0391739	0.254685	1.77874	-1.61064
adipate	0.0250082	0.0478538	0.0188998	0.0111984	0.0152829	0.0114952	0	0.0117511	0.0124676	0.00027426	0.011926	0.0354682	0.00936637	0	0	0.0274159	0.00731628	0.0424526	0.0150148	0.0103652	1	1	1	1	1.70234	-0.847938
alpha-ketoglutarate	0.154093	0.126525	0.148972	0.111235	0.142813	0.199955	0.172896	0.191891	0.165084	0.193146	0.0616104	0.0349839	0.0547209	0.0511151	0.0519814	0.0382523	0.0371331	0.0396494	0.0411727	0.0503735	0.00165172	0.0908686	0.0205777	0.202759	-0.432782	0.299802
arabitol	0	0.0497914	0.0533058	0.0389386	0.0486878	0.0852009	0.0293418	0.0795722	0.0066282	0.0367224	0.0602885	0.016355	0.0279862	0.00453267	0.0180926	0.0726104	0.112302	0.0591022	0.0556465	0.0598315	0.618071	0.0111221	0.759426	0.0400663	-0.315491	-1.49459
ascorbate	0.401461	0.357325	0.335867	0.479373	0.480024	0.706935	0.73181	0.579201	0.58266	0.774789	0.00809898	0.00943578	0.00806444	0.00889151	0.00744461	0.0230382	0.0152036	0.00455167	0.00603528	0.00658291	0.00073971	0.46836	0.0147449	0.660715	-0.716449	-0.397883
benzene-1,2,4-triol	0.183293	0.16145	0.180823	0.21793	0.206095	0.19455	0.329687	0.19158	0.203287	0.197804	0.046175	0.0453108	0.0475278	0.038894	0.0496039	0.0603768	0.0573046	0.0526172	0.0609312	0.0608826	0.273276	0.000677523	0.469595	0.0063306	-0.234018	-0.359884
benzoate	0.00251536	0.0320324	0.00491437	0.00162997	0.0201602	0.00130471	0.00498497	0.00164709	0	0.0018105	0.353712	0.350611	0.317518	0.361381	0.381292	0.456594	0.318421	0.238102	0.515036	0.406352	0.126319	0.518229	0.267868	0.710783	2.59125	-0.132659
beta-cyano-L-alanine	0.000662114	0.266534	0.0828555	0.00279299	0.322598	0	0.000636285	0.00421014	0.0017422	0.00372823	0.692406	0.746683	0.742234	0.648297	0.760562	0.671532	0.8144	0.754382	0.874054	0.847196	0.0837216	0.113474	0.222081	0.242347	5.96555	-0.141994
caffeate	0.0237006	0.011807	0.0186374	0.0663714	0.0175125	0.0246867	0.119258	0.0233031	0.085165	0.0322917	0	0	0	0	0.00288817	0.000673592	0.0004523	0	0	0	0.213214	0.569901	0.391111	0.761548	-1.04181	1.05927
carbonate ion	0.212996	0.072129	0.110099	0.122997	0.137364	0.124509	0.0843465	0.214512	0.0409065	0.162438	0.00341543	0.00458288	0.00227395	0.00453004	0.0209368	0.00461717	0	0.00396567	0.0692516	0	1	1	1	1	0.0649321	-1.1121
catechin	0	0	0	0	0	0.248193	0.194889	0.229393	0.191528	0.193924	0.00268088	0	0	0	0	0	0	0	0	0	7.90289e-08	0.346594	2.36296e-05	0.532754	-11.0477	2.66943
catechol	0.508859	0.629093	0.0734692	0.166858	0.654519	1.06053	0.0149234	0.276246	0.00286501	0.00609813	0.21219	0.230904	0.275562	0.213375	0.250774	0.263279	0.247722	0.206446	0.303026	0.256627	0.58573	0.363857	0.726694	0.54946	0.578981	-0.110615
cellobiose	1.48512	1.89915	2.30527	1.7415	1.83068	2.98417	1.28971	2.36526	2.32147	2.65992	0.0197135	0.0281018	0.0224607	0.0143477	0.0184216	0.320469	0.0349444	0.0434157	0.0756498	0.0463674	0.171693	0.164147	0.329079	0.314616	-0.327307	-2.33198
chlorogenate	0.0044629	0.0517071	0.0309595	0.0130825	0.0343835	0.0298771	0.0106608	0.0219755	0.00517476	0.0162218	0.0330645	0.0211391	0.0542845	0.0399152	0.0307887	0.0235175	0.0187492	0.0330949	0.0218207	0.0253005	0.310485	0.0957409	0.504538	0.210489	0.678495	0.547071
citrate	0.0543486	0.0607892	0.0383606	0.0309516	0.063369	0	0	0.0284603	0.0112071	0.0195904	0.0119906	0.00446711	0.0214441	0.0190903	0.0200449	0.0213916	0.00768847	0.0155541	0.0314476	0.0111795	0.00210462	0.707404	0.0224743	0.915644	2.05499	-0.178696
D-erythritol	0.291617	0.375388	0.336772	0.153618	0.621248	0.0995127	0.00013844	0.18143	0.00247801	0.0576204	0.00159695	0.0025085	0.00255888	0	0.00173121	0.0248203	0	0.0196804	0.0418155	0.00726759	0.00872484	0.0471833	0.0511515	0.130628	2.38047	-3.40279
D-fructose	0.0134689	0	0	0.00532993	0	0	0.0612409	0	0.021419	0	0.0291065	0.0405915	0.0624117	0.0443843	0.00179636	0.00397742	0	0.0618826	0	0	0.326125	0.192123	0.524255	0.350273	-2.10738	1.42988
D-fructose-6-phosphate	0.0354699	0	0.0263567	0	0.0322832	0	0	0.0222588	0	0	0	0	0	0	0	0	0	0	0	0	0.149005	1	0.291748	1	2.05556	0
D-galactarate	0.93142	1.06856	1.1305	1.38846	1.19102	0.7286	1.29457	0.77014	0.649683	0.767818	0.65944	0.769257	0.958177	0.745735	0.559744	0.154439	0.154851	0.128109	0.148527	0.145141	0.0608669	1.95962e-05	0.204277	0.000537307	0.439337	2.33567
D-gluconate	0.210291	0.140571	0.20699	0.213012	0.151015	0.275476	1.11171	0.258748	0.159436	0.214101	0.144422	0.170002	0.166498	0.0910855	0.0770701	0.183871	0.133824	0.173741	0.152877	0.113706	0.254441	0.374636	0.442312	0.560599	-1.1309	-0.223685
D-glucose	0.00807622	0.00558925	0.0054501	0.00556236	0.0158142	0.00363277	0.00643438	0.000379818	0.00075732	0.00119089	0.000610038	0.00293209	0.00430697	0.00179451	0.000847003	0.00630543	0.00329193	0.004654	0.00552905	0.00745	0.0399852	0.00946107	0.149445	0.0349242	1.66852	-1.3352
D-glucose-6-phosphate	0.850283	0.13134	0.30537	0.901639	0.28218	0.796034	0.156357	0.0780108	0.24331	0.65562	0.113818	0.123925	0.107606	0.106258	0.119829	0.205429	0.201623	0.165797	0.259725	0.163646	0.626082	0.00139252	0.760969	0.0108023	0.356802	-0.801337
D-lyxose	0	0	0	0	0	0	0	0	0	0	0	0	0	0	0	0	0	0	0	0	1	1	1	1	0	0
D-malate	0.0245508	0.13938	0.173923	0.161504	0.299022	0.10459	0.118667	0.139392	0.1633	0.0414525	0.00975353	0.102698	0.0742449	0.0892091	0.0909513	0.41512	0.410534	0.524232	0.477898	0.493467	0.367267	6.27407e-07	0.549064	6.25316e-05	0.492339	-2.65996
D-maltitol	0.0179833	0.0365017	0.00842086	0.0101086	0.0043367	0.0346527	0.0119391	0.016262	0.00846949	0.0221486	0.0449753	0.0318961	0.0518834	0.0488465	0.0335146	0.0569473	0.0544834	0.0548023	0.0410331	0.0747642	0.671562	0.0683077	0.804481	0.163299	-0.27151	-0.416958
D-mannitol	0.13409	0.118507	0.0929699	0.0851813	0.119365	0.0315789	0.0413299	0.0373223	0.00172784	0.0384241	0.0374745	0.0340136	0.0351151	0.0272781	0.0332366	0.0356025	0.0476359	0.0410069	0.0391423	0.028219	0.000127169	0.212604	0.00468513	0.373933	1.86761	-0.196732
D-ribose	0.422004	1.80538	1.74989	0.501695	1.27779	1.15	0.0528886	0.585194	0.199551	0.850537	1.89166	0.0508973	1.54412	0.65478	1.75613	0.962874	1.62825	1.67982	2.37846	1.31513	0.142498	0.359779	0.285953	0.54606	1.02017	-0.433433
D-sorbitol	0.396888	0.1152	0.319648	0.482635	0.327154	0.476293	0.623759	0.38262	0.378043	0.439133	0.0106222	0.0110415	0.0126486	0.0103263	0.0184428	0.0532418	0.0193674	0.0588607	0.0205835	0.0227929	0.119652	0.0347121	0.2647	0.103789	-0.486376	-1.46353
D-threitol	0.60793	0.662665	0.293215	0.579446	0.571475	0.765818	0.017475	0.403725	1.06865	1.32642	0.0609685	0.0641711	0.0643076	0.0557152	0.0778559	0.124441	0.0672364	0.0575992	0.108387	0.0713953	0.493282	0.153527	0.664375	0.301254	-0.39993	-0.409009
D-xylose	0.0391595	0.0346706	0.0315615	0.0355647	0.0501274	0.08316	0.0182251	0.0585338	0.0349141	0.0325827	0.112276	0.102237	0.0807014	0.149733	0.140695	0.231921	0.189484	0.232284	0.249575	0.275686	0.557403	0.000238251	0.701036	0.00284948	-0.250526	-1.00879
dehydroalanine	0.20716	0.183475	0.174998	0.0925851	0.260039	0.106373	0.00276154	0.113876	0.0520947	0.0460369	0.0209339	0.0222211	0.028523	0.023426	0.0322845	0.015386	0.0171101	0.0109284	0.0196869	0.0125652	0.00805102	0.00449154	0.0501511	0.021317	1.51423	0.747467
dehydroascorbate	0.000750363	0.000267634	0.00131092	0.00747504	0	0.0028657	0.00175191	0.00581177	0.00392055	0.00188751	0.0527586	0.0279197	0.0271345	0.0171534	0.0350768	0.0111494	0.00755834	0.00917595	0.00899829	0.00496507	0.440489	0.00433234	0.618339	0.020893	-0.699881	1.92262
DL-glyceraldehyde	0.000102817	0.00113649	0.0023212	0	0.00606973	0	0	0	0	0	0.0279665	0.0781914	0.0693974	0.0900421	0.0812953	0.0335917	0.0807683	0.086264	0.00399523	0.105825	0.123132	0.745263	0.26731	0.956367	4.3406	0.159913
epicatechin	0	0	0	0	0	0	0	0	0	0	0	0	0	0	0	0	0	0	0	0	1	1	1	1	0	0
epigallocatechin	0.0116154	0.00396248	0.00669288	0.00341937	0.00410386	0.000979405	0.00562541	0	4.03778e-05	0	0	0	0	0	0	0	0	0	0	0	0.0386234	1	0.148016	1	2.08399	0
erythrono-1,4-lactone	0.0160544	0.0371462	0.0290237	0.026808	0.0234265	0.023543	0.0576632	0.0177043	0.0439822	0.0237248	0.00615334	0.00619574	0.0113249	0.0114792	0.0315025	0.0308849	0.0337545	0.007292	0.0411708	0.0552194	0.434034	0.0563865	0.615828	0.145678	-0.329883	-1.32992
ethanolamine	2.38556	2.2353	2.43497	1.64749	2.44558	1.92366	1.4741	1.40547	1.53562	2.45119	0.53126	0.38202	0.452509	0.427437	0.663108	0.442735	0.43432	0.424733	0.481482	0.378069	0.0918769	0.289768	0.234797	0.473446	0.342941	0.184541
ferulate	0.0488077	0.0219301	0.0303431	0.0343159	0.0167301	0.047706	0.127515	0.050016	0.219698	0.0406489	0.0369447	0.0210798	0.00334414	0.00306563	0.0027278	0.0144726	0.00704002	0.00190949	0.005178	0.0017755	0.0926861	0.338166	0.234857	0.532166	-1.6712	1.13188
fucose	0.244708	0.174912	0.214794	0.254138	0.335753	0.208192	0.232692	0.181881	0.170026	0.168203	0.0361871	0.0444831	0.0511895	0.0381119	0.0390132	0.0924348	0.070793	0.0566971	0.0850146	0.0990006	0.110383	0.00133674	0.254439	0.0108023	0.349203	-0.949081
fumarate	0.228556	0.362894	0.178829	0.193262	0.632373	0.104241	0.0527617	0.239962	0.151295	0.151998	4.76932	2.85701	5.33557	3.31706	4.48219	2.72752	2.94102	4.22734	3.44535	2.55963	0.0824448	0.11589	0.222081	0.245754	1.18785	0.384771
galactinol	0.0332113	0.207053	0.0285115	0.0168296	0.147262	0.0271037	0.017959	0.0242895	0.0184673	0.0140698	0.557697	0.513863	0.441327	0.410914	0.549886	0.323268	0.320166	0.320888	0.423205	0.40949	0.12248	0.00691404	0.26731	0.0272013	2.08153	0.460949
galactitol	0.896121	0	2.36162	3.1289	2.60698	1.6995	2.70991	1.72024	2.11682	1.74815	0.385248	0.339227	0.394198	0.40057	0.557846	0.593806	0.629184	0.586179	0.999337	0.672312	0.752737	0.0113173	0.846121	0.0402841	-0.152241	-0.744723
galactonate	0.0805258	0.00234795	0.100855	0.0917843	0.00257883	0.0778671	0.089812	0.150896	0.0993173	0.0809235	0.655525	0.395596	0.427694	0.48128	0.498898	0.183918	0.113536	0.0712781	0.0827873	0.0837952	0.123737	5.24985e-05	0.26731	0.000872058	-0.841802	2.19856
glucosylglycerol	0.0664378	0.0400342	0.0169386	0.0644181	0.0123776	0.0749769	0.069898	0.0578214	0.0524991	0.0187505	0.0303323	0.0622937	0.0857302	0.0448042	0.0387305	0.0404528	0.0380935	0.0211417	0.0398395	0.0580473	0.356275	0.294032	0.543501	0.477802	-0.451435	0.405673
glycerate	0.0125253	0.000557244	0	0	0.00053587	0	0.0119196	4.19746e-05	0.00579753	0.00158281	0	0	0.00239273	0.00793224	0.000389637	0	0	0	0.00140503	0.000197171	0.740998	0.270164	0.845642	0.446293	-0.490973	2.4154
glycerol	0.26873	0.247134	0.229095	0.163858	0.242323	0.828959	0.390718	0.43924	0.458704	0.626948	0.0783217	0.0537502	0.0589524	0.055706	0.0539979	1.36156	0.740418	0.211619	0.832829	1.24197	0.00478011	0.00390133	0.0387667	0.0199673	-1.25315	-3.86493
glycolate	0.000543225	0.00786326	0.00633352	0.00109702	0.00812107	0.00691909	0	0.00455177	0	0.00114427	0	0	0	0	0	0	0	0	0	0	0.322713	1	0.521575	1	0.89908	0
hydroquinone	0	0.00289202	0.00433384	0.00245976	0.00280883	0	0	0	0	0	0.00481084	0.00658107	0.00667973	0.00481507	0.00518124	0.0118235	0.00864454	0.00665834	0.00934784	0.0106243	0.00741899	0.00451413	0.0485418	0.021317	4.69982	-0.73652
inositol phosphate	0.497048	0.0181781	2.85898	1.77192	1.30835	3.44304	0.862388	2.85488	2.80856	1.07329	0.0560923	0.0323998	0.0383957	0.0317404	0.0990555	0.092626	0.0841145	0.0905859	0.11349	0.0754378	0.237793	0.022999	0.423214	0.0747469	-0.774605	-0.82302
isomaltose	0	0.16256	0.0911667	0	0.276921	0	0	0	0	0	0	0	0	0	0	0.0117077	0	0	0.0110078	0	0.0778313	0.141387	0.220852	0.281831	10.053	-5.53702
L-alanine	0.118269	0.072132	0.0364551	0.14385	0.0673645	0.0614623	0.071136	0.062294	0.0415603	0.033072	0.0518159	0.00313393	0.0375252	0.0277251	0.0187537	0.0974048	0.0765011	0.0152038	0.0346454	0.0532231	0.138214	0.138298	0.28132	0.277523	0.69972	-0.992586
L-aspartate	0.0157505	0.0802077	0.0381571	0.0132968	0.0541093	0.0177508	0.0192103	0.00916371	0.00449908	0.00572489	0.251358	0.182871	0.328151	0.224234	0.261722	0.468376	0.253364	0.210566	0.405406	0.271309	0.0538619	0.222528	0.189178	0.385788	1.82931	-0.366047
L-citrulline	2.71749	1.00226	2.14754	0.304175	0	0.540595	0	0	0	0	0	0	0	0	0	0	0	0	0	0	0.0681221	1	0.210646	1	3.51178	0
L-glutamate	0.0810092	0.162435	0.0425904	0.122652	0.365386	0.118094	0.358467	0.129112	0.236911	0.109899	0.0398389	0.0383906	0.0315672	0.0254651	0.0436294	0.0271715	0.0547936	0.0280141	0.052486	0.0438081	0.642329	0.437589	0.777556	0.632073	-0.299051	-0.20494
L-glutamine	0.310486	0.231066	0.265661	0.253053	0.258839	0.198319	0.194095	0.254649	0.201575	0.144267	0.192341	0.155416	0.207576	0.167036	0.202681	0.327664	0.295783	0.243071	0.369902	0.244809	0.0173162	0.00295448	0.0796543	0.0180215	0.409651	-0.6789
L-isoleucine	0.949233	1.09779	1.10499	1.07164	1.09154	0.140207	0.0749004	0.328448	0.0720218	0.318363	0.0735275	0.184722	0.145081	0.140919	0.107214	0.250687	0.280151	0.169462	0.38727	0.217109	7.84891e-07	0.0130123	7.82275e-05	0.0452403	2.50808	-1.00139
L-ornithine	0.00122496	0.0355749	0.031384	0.000315594	0.0331408	0	0.020964	0.00905474	0	0	0.0717251	0.094319	0.071622	0.0584357	0.122365	0.0441257	0.0457316	0.0592171	0.038034	0.0358601	0.150752	0.0114588	0.292694	0.0403082	1.74278	0.906766
L-phenylalanine	0.0444809	0.0122082	0.0132726	0.0123001	0.0263353	0.0638111	0.0250592	0.0103655	0.0229923	0.00708786	0.0124293	0.0276596	0.00435017	0.0241638	0.014866	0.00512553	0.00699378	0.00161475	0.00782921	0.007103	0.736635	0.0352127	0.843884	0.104243	-0.250855	1.52555
L-proline	0.113396	0.0446058	0.02463	0.0624181	0.0508679	0.100305	0.0727912	0.108637	0.0596321	0.0595872	0.0726707	0.0531782	0.0553424	0.0436596	0.0729177	0.0291163	0.0367599	0.0509362	0.045997	0.0755072	0.278875	0.258761	0.47377	0.437115	-0.437598	0.320709
L-pyroglutamate	0.241182	0.259645	0.167065	0.252052	0.134505	0.00233951	0.00212613	0.296393	0.211128	0.280793	0.182245	0.117552	0.160853	0.17709	0.0820103	0.107571	0.162233	0.117827	0.222005	0.156707	0.476788	0.746784	0.65162	0.956367	0.41127	-0.0904344
L-serine	0.152972	0.267808	0.28678	0.178899	0.313363	0.211359	1.82464	0.176056	0.00751518	0.0529583	0.43214	0.410881	0.390836	0.360428	0.536131	0.436717	0.348968	0.508334	0.519998	0.506279	0.552489	0.41366	0.700876	0.609283	-0.921194	-0.123145
L-threonate	0.0193096	0.0516072	0.000795496	0.0254668	0.0317946	0.0152028	0.0842549	0.00591919	0.0526488	0.04598	0.0857883	0.0892027	0.0804441	0.0760275	0.111396	0.0569417	0.101603	0.0831379	0.0612553	0.0997915	0.383437	0.493459	0.559258	0.689459	-0.659482	0.136876
L-threonine	0.047096	0.0221316	0.0475048	0.0322467	0.0429164	0.186808	0.16487	0.0262133	0.0814487	0.0203595	0.0581016	0.062623	0.0495905	0.0368679	0.0495395	0.0973825	0.0978981	0.0851222	0.103688	0.107972	0.13709	4.22385e-05	0.28132	0.000801495	-1.31956	-0.93729
L-tryptophan	1.902	1.69385	2.04677	1.10293	1.69651	0.835506	0.0219933	1.09789	0.0603086	0.518704	0.0577519	0.036551	0.045263	0.0269573	0.0375437	0.0769717	0.0583387	0.0508296	0.0754968	0.0566293	0.00213458	0.0147159	0.0224743	0.0500006	1.73575	-0.639927
L-valine	0.00108332	0.78583	0.160964	0	0.580612	0	0	0	0	0	1.73053	1.59862	1.29691	1.34212	1.4298	1.48279	1.26169	0.977935	1.24104	1.18359	0.0927879	0.060545	0.234857	0.151218	11.5784	0.267219
lactate	0.0866194	0.0367072	0.187555	0	0	0.0944228	0.281349	0	0.0697464	0	0	0	0	0	0	0	0	0	0	0	0.677599	1	0.80718	1	-0.518419	0
lactobionate	0.415457	0.0913517	1.48527	0.114566	1.06804	0.0572894	0.0944422	0.0648342	0.0681131	0.0939496	0.357446	0.431072	0.305722	0.24972	0.209299	0.301122	0.0706096	0.071184	0.134231	0.0832117	0.077541	0.016138	0.220852	0.0542165	3.06608	1.23335
maleate	0.0821983	1.94586	2.34888	0.11904	0.14581	2.97724	0.891853	0.288557	2.30394	2.75203	0.0611447	0.0794001	0.0695773	0.0727895	0.0711689	0.0857735	0.101932	0.0822474	0.0292421	0.0870801	0.246245	0.628707	0.435665	0.824488	-0.989009	-0.125381
malonate	0.0647836	0.0638329	0.0457903	0.0633146	0.0568801	0.0769232	0.00665924	0.090878	0.0255715	0.00566322	0.107692	0.0959003	0.133483	0.0496947	0.0971107	0.076517	0.0675734	0.016688	0.0605679	0.0929741	0.359708	0.106103	0.545952	0.231568	0.5172	0.621613
maltose	0.0125288	0.0116241	0.0149125	0	0	0.027236	0.0354005	0	0.0168102	0.0650004	0.00103907	0	0.0167127	0.00436635	0.00196551	0.00915246	0	0	0.0111474	0.0044864	0.0983117	0.971595	0.238985	1	-1.87321	-0.0406533
melezitose	0.0230124	0.0170733	0.0362635	0.0186561	0.0245709	0.0014284	0.00540058	0.00980994	0.00350449	0.0112777	0.0218658	0.0057431	0.0062163	0.0139069	0.0187905	0.0150134	0.0165238	0.0185683	0.019678	0.0109869	0.00182514	0.450064	0.0215167	0.640806	1.91137	-0.278084
methyl phosphate	0.0250169	0.0394992	0.00752856	0.0527662	0.0195512	0.0119155	0.014128	0.0205937	0.0159376	0.0549743	0.0202588	0.00827847	0.0207927	0.0222307	0.0260449	0.00976134	0.00288453	0.0263243	0.0288674	0.0124848	0.64558	0.567977	0.778341	0.761548	0.295295	0.279579
methylmalonate	1.41456	1.66212	3.18738	3.22421	3.57431	2.24686	1.9509	2.27059	2.53633	2.34309	0.807904	0.248305	0.175458	0.174849	0.458411	0.165188	0.26713	0.415974	0.788448	0.454157	0.472915	0.785467	0.65162	0.990947	0.20302	-0.164962
myo-inositol	0.0340851	0.018623	0.0259789	0.0215558	0.0191074	0.00249347	0.00370933	0.003987	0.00360439	0.00427543	0.00139449	0.000914461	0.00109032	0.00143087	0.00167118	0.00185201	0.00128644	0.00151565	0.00129015	0.00158019	0.000109685	0.262572	0.00468513	0.438598	2.69022	-0.196772
palmitate	0.177247	0.107314	0.168539	0.0907353	0.18241	0.143065	0.0887449	0.104514	0.0900008	0.125046	0	0	0	0	0	0	0	0	0	0	0.148313	1	0.291748	1	0.397121	0
phosphate ion	0.00459197	0.0220412	0.0184095	0.00469586	0.0435194	0.00633208	0.0029492	0.00498149	0	0.00431423	0.520328	0.387059	0.716543	0.497303	0.533452	1.31182	1.08615	1.06467	1.28037	1.05083	0.0727096	4.02088e-05	0.214131	0.000801495	2.29711	-1.12583
pyruvate	0.0114158	0.00343238	0.00430811	0.00757568	0.00269054	0.00177215	0.0113423	0.00193749	0.000942859	0	0.0112475	0.00817406	0.0103773	0.00872717	0.00826835	0.00255035	0.00543176	0.00908641	0.00971915	0.00271501	0.335565	0.0682689	0.536285	0.163299	0.859221	0.656578
quinate	0.241022	0.175692	0.227296	0.286093	0.130543	0.125018	0.20452	0.399356	0.253406	0.348055	0.390056	0.342983	0.350526	0.335295	0.456724	0.35999	0.313114	0.371374	0.597218	0.472761	0.364104	0.414542	0.547072	0.609283	-0.32673	-0.172903
raffinose	0.226721	0.44738	0.233256	0.254587	0.303655	0.1847	0.136144	0.170228	0.188676	0.148862	1.46605	2.7942	0.933513	2.57489	1.94273	0.914289	1.02477	1.10317	0.743287	0.910529	0.0164097	0.0208549	0.0791369	0.0692847	0.822347	1.04815
salicylate	0.177714	0.0788366	0.15964	0.0586259	0.107423	0.0165278	0.0453198	0.129523	0.0402959	0	0	0	0	0	0	0	0	0	0	0	1	1	1	1	1.32769	0
scyllo-inositol	0.0727046	0.0288957	0.0163435	0.0262693	0.0600534	0.0310762	0.0221251	0.0147575	0.0318553	0.0103768	0.0174338	0.0355526	0.0222707	0.00563022	0.026321	0.0268522	0.0103843	0.0327125	0.0311239	0.031065	0.144461	1	0.287959	1	0.887444	-0.300363
shikimate	0.0157364	0.012737	0.0207089	0.0174559	0.0122432	0.0259488	0.0348542	0.0344277	0.0635952	0.0476154	0.0141218	0.0147058	0.0123503	0.0155464	0.0129246	0.0205163	0.0165063	0.0180035	0.0191709	0.0155078	0.00537599	0.00562567	0.0392054	0.0240297	-1.38235	-0.362788
stearate	0.0600066	0.0336874	0.0386355	0.0863519	0.0189405	0.120894	0.0577247	0.133396	0.0768355	0.0586848	0.00689684	0.000805057	0.0036519	0.0211785	0.0176173	0.0158325	0.0141764	0.0358229	0.0342774	0.0394043	0.0659778	1	0.209866	1	-0.911909	-1.46694
succinate	0.153221	0.0430703	0.046619	0.0921903	0.0952526	0.0172331	0.0104455	0.0190654	0.116604	0.012352	0.0164746	0.0174127	0.0156419	0.0156852	0.0157586	0.0632836	0.0207303	0.013477	0.0193165	0.0402173	0.113018	0.135349	0.256571	0.273441	1.28998	-0.951187
sucrose	0.172609	0.398698	0.176585	0.118162	0.205978	0.244169	0.681442	0.239109	1.52751	0.170057	0.27184	0.261255	0.356787	0.301238	0.296515	0.478767	0.516552	0.605046	0.548456	0.454757	0.205671	9.74956e-05	0.379602	0.00138815	-1.4164	-0.807268
tartarate	1.4107	0.902754	1.35511	1.42341	0.766852	0.278446	0.292888	2.11965	1.96121	2.0569	15.6228	18.8085	16.4432	16.6291	14.9989	13.599	18.9674	20.853	12.2523	15.1128	0.717688	0.849163	0.828528	1	-0.195489	0.0303627
threose	0.276212	0.192792	0.0531992	1.38659	0.178026	0.348497	0.559654	0.367707	1.40224	0.448431	0.00993886	0.0188445	0.0145454	0.0159689	0.0338706	0.00581181	0.00958264	0.00914388	0.0160694	0.0139548	0.527444	0.121883	0.685677	0.254685	-0.583144	0.766488
trehalose	0.270738	0.308127	0.255137	0.263693	0.271217	0.235911	0.272973	0.182461	0.120499	0.13324	0.0179268	0.0598298	0.0393361	0.0212847	0.0917674	0.222101	0.0591381	0.042544	0.208699	0.107647	0.0243313	0.0728708	0.110228	0.169195	0.53428	-1.47382
urea	0.11105	0.146297	0.120468	0.0873761	0.129937	0.0483875	0.171534	0.17307	0.130141	0.187472	0.012041	0.0136542	0.00648456	0.0460685	0.0142163	0.0658874	0.0487699	0.0154864	0.050577	0.0376866	0.419643	0.0499673	0.60035	0.13582	-0.255651	-1.23557
xylitol	0.182228	0	0	0.355246	0	0.0343474	0.435349	0.0871223	0.299063	0.151141	0	0	0	0	0	0	0	0	0	0	0.385561	1	0.559625	1	-0.905205	0

## Sheet: KEGG_Enrich
KEGG_pathway	Pathway Name	Leaf.KEGGenriched	Leaf.SigUpReg	Root.KEGGenriched	Root.SigUpReg	Leaf-Root.KEGGenrich	Leaf-Root.SameDir	Category
20	Citrate cycle (TCA cycle)	1	0	5.74054e-05	0	1	0	energy		enriched in leaf
52	Galactose metabolism	0.00794047	0.930885	1	0.279678	1	0	energy		enriched in root
53	Ascorbate and aldarate metabolism	0.0324017	0	0.0639467	0.89541	1	0	protection		enriched in leaf and root together
230	Purine metabolism	1	0	3.37115e-05	0	1	0	unknown		upregulated
361	Chlorocyclohexane and chlorobenzene degradation	0.0122343	0.78278	1	0	1	0.413462	unknown		unknown direction
362	Benzoate degradation	0.00206331	0.984987	1	0	1	0.655973	signaling
400	Phenylalanine, tyrosine and tryptophan biosynthesis	0.304477	0.851705	0.00649599	0.708662	0.000497839	0	amino acids
500	Starch and sucrose metabolism	5.8499e-05	0.995223	1	0	1	0	energy
624	Polycyclic aromatic hydrocarbon degradation	0.000877858	0.78278	1	0	1	0	signaling
630	Glyoxylate and dicarboxylate metabolism	1	0	0.0121456	0	1	0	detoxification
10	Glycolysis / Gluconeogenesis	1	0	1	0	1	0
30	Pentose phosphate pathway	1	0	1	0	1	0
40	Pentose and glucuronate interconversions	1	0.533931	1	0	1	0
51	Fructose and mannose metabolism	1	0	1	0	1	0
61	Fatty acid biosynthesis	1	0	1	0	1	0
62	Fatty acid elongation in mitochondria	1	0	1	0	1	0
71	Fatty acid metabolism	1	0	1	0	1	0
72	Synthesis and degradation of ketone bodies	1	0	1	0	1	0
100	Steroid biosynthesis	1	0	1	0	1	0
120	Primary bile acid biosynthesis	1	0	1	0	1	0
130	Ubiquinone and other terpenoid-quinone biosynthesis	1	0	1	0	1	0
140	Steroid hormone biosynthesis	1	0	1	0	1	0
231	Puromycin biosynthesis	1	0	1	0	1	0
232	Caffeine metabolism	1	0	1	0	1	0
240	Pyrimidine metabolism	1	0	1	0	1	0
250	Alanine, aspartate and glutamate metabolism	0.864543	0.967787	1	0	1	0
253	Tetracycline biosynthesis	1	0	1	0	1	0
260	Glycine, serine and threonine metabolism	0.700569	0.681818	1	0	1	0
270	Cysteine and methionine metabolism	1	0	1	0	1	0
280	Valine, leucine and isoleucine degradation	1	0.317308	1	0	1	0.413462
281	Geraniol degradation	1	0	1	0	1	0
290	Valine, leucine and isoleucine biosynthesis	1	0.533931	1	0	1	0.655973
300	Lysine biosynthesis	1	0	1	0	1	0
310	Lysine degradation	1	0	1	0	1	0
311	Penicillin and cephalosporin biosynthesis	1	0	1	0	1	0
330	Arginine and proline metabolism	0.155635	0.0295275	1	0	1	0
331	Clavulanic acid biosynthesis	1	0	1	0	1	0
340	Histidine metabolism	1	0	1	0	1	0
350	Tyrosine metabolism	1	0.317308	1	0	1	0.413462
351	DDT degradation	1	0	1	0	1	0
360	Phenylalanine metabolism	1	0	1	0	1	0
363	Bisphenol degradation	1	0.533931	1	0	1	0.655973
364	Fluorobenzoate degradation	1	0	1	0	1	0
380	Tryptophan metabolism	1	0	1	0	1	0
401	Novobiocin biosynthesis	1	0	1	0	1	0
402	Benzoxazinoid biosynthesis	1	0	1	0	1	0
410	beta-Alanine metabolism	1	0	1	0	1	0
430	Taurine and hypotaurine metabolism	1	0	1	0	1	0
440	Phosphonate and phosphinate metabolism	1	0	1	0	1	0
450	Selenocompound metabolism	1	0	1	0	1	0
460	Cyanoamino acid metabolism	1	0	1	0	1	0
471	D-Glutamine and D-glutamate metabolism	1	0.317308	1	0	1	0
472	D-Arginine and D-ornithine metabolism	0	0	1	0	1	0
473	D-Alanine metabolism	1	0	1	0	1	0
480	Glutathione metabolism	1	0	1	0	1	0
510	N-Glycan biosynthesis	1	0	1	0	1	0
512	Mucin type O-Glycan biosynthesis	1	0	1	0	1	0
513	Various types of N-glycan biosynthesis	1	0	1	0	1	0
520	Amino sugar and nucleotide sugar metabolism	1	0.533931	1	0	1	0
521	Streptomycin biosynthesis	1	0	1	0	1	0
522	Biosynthesis of 12-, 14- and 16-membered macrolides	1	0	1	0	1	0
523	Polyketide sugar unit biosynthesis	1	0	1	0	1	0
524	Butirosin and neomycin biosynthesis	1	0	1	0	1	0
531	Glycosaminoglycan degradation	1	0	1	0	1	0
532	Glycosaminoglycan biosynthesis - chondroitin sulfate	1	0	1	0	1	0
534	Glycosaminoglycan biosynthesis - heparan sulfate	1	0	1	0	1	0
540	Lipopolysaccharide biosynthesis	1	0	1	0	1	0
550	Peptidoglycan biosynthesis	1	0	1	0	1	0
561	Glycerolipid metabolism	0	0.995223	0	0.999973	0	0
562	Inositol phosphate metabolism	1	0	0	0	1	0
563	Glycosylphosphatidylinositol(GPI)-anchor biosynthesis	1	0	1	0	1	0
564	Glycerophospholipid metabolism	1	0	1	0	1	0
565	Ether lipid metabolism	1	0	1	0	1	0
590	Arachidonic acid metabolism	1	0	1	0	1	0
591	Linoleic acid metabolism	1	0	1	0	1	0
592	alpha-Linolenic acid metabolism	1	0	1	0	1	0
600	Sphingolipid metabolism	1	0	1	0	1	0
601	Glycosphingolipid biosynthesis - lacto and neolacto series	1	0	1	0	1	0
603	Glycosphingolipid biosynthesis - globo series	1	0	1	0	1	0
604	Glycosphingolipid biosynthesis - ganglio series	1	0	1	0	1	0
620	Pyruvate metabolism	1	0	1	0	1	0
621	Dioxin degradation	1	0	1	0	1	0
622	Xylene degradation	1	0	1	0	1	0
623	Toluene degradation	1	0.317308	1	0	1	0
625	Chloroalkane and chloroalkene degradation	1	0	1	0	1	0
626	Naphthalene degradation	1	0	1	0	1	0
627	Aminobenzoate degradation	0.0540624	0.875796	1	0	1	0.413462
633	Nitrotoluene degradation	1	0	1	0	1	0
640	Propanoate metabolism	1	0	1	0	1	0
642	Ethylbenzene degradation	1	0	1	0	1	0
643	Styrene degradation	1	0	1	0	1	0
650	Butanoate metabolism	1	0	1	0	1	0
660	C5-Branched dibasic acid metabolism	1	0	1	0	1	0
670	One carbon pool by folate	1	0	1	0	1	0
680	Methane metabolism	1	0	1	0	1	0
710	Carbon fixation in photosynthetic organisms	1	0	1	0	1	0
720	Carbon fixation pathways in prokaryotes	1	0	1	0	1	0
730	Thiamine metabolism	1	0	1	0	1	0
740	Riboflavin metabolism	1	0	1	0	1	0
750	Vitamin B6 metabolism	1	0	1	0	1	0
760	Nicotinate and nicotinamide metabolism	1	0	1	0	1	0
770	Pantothenate and CoA biosynthesis	1	0	1	0	1	0
780	Biotin metabolism	1	0	1	0	1	0
785	Lipoic acid metabolism	1	0	1	0	1	0
790	Folate biosynthesis	1	0	1	0	1	0
791	Atrazine degradation	1	0	1	0	1	0
830	Retinol metabolism	1	0	1	0	1	0
860	Porphyrin and chlorophyll metabolism	1	0	1	0	1	0
900	Terpenoid backbone biosynthesis	1	0	1	0	1	0
901	Indole alkaloid biosynthesis	1	0.317308	1	0	1	0
902	Monoterpenoid biosynthesis	1	0	1	0	1	0
903	Limonene and pinene degradation	1	0	1	0	1	0
904	Diterpenoid biosynthesis	1	0	1	0	1	0
905	Brassinosteroid biosynthesis	1	0	1	0	1	0
906	Carotenoid biosynthesis	1	0	1	0	1	0
908	Zeatin biosynthesis	1	0	1	0	1	0
909	Sesquiterpenoid biosynthesis	1	0	1	0	1	0
910	Nitrogen metabolism	1	0.317308	1	0	1	0
920	Sulfur metabolism	1	0	1	0	1	0
930	Caprolactam degradation	1	0	1	0	1	0
940	Phenylpropanoid biosynthesis	1	0	1	0	1	0
941	Flavonoid biosynthesis	1	0	1	0	1	0
942	Anthocyanin biosynthesis	1	0	1	0	1	0
943	Isoflavonoid biosynthesis	1	0	1	0	1	0
944	Flavone and flavonol biosynthesis	1	0	1	0	1	0
945	Stilbenoid, diarylheptanoid and gingerol biosynthesis	1	0	1	0	1	0
950	Isoquinoline alkaloid biosynthesis	1	0	1	0	1	0
960	Tropane, piperidine and pyridine alkaloid biosynthesis	1	0	1	0	1	0
965	Betalain biosynthesis	1	0	1	0	1	0
966	Glucosinolate biosynthesis	1	0.317308	1	0	1	0.413462
970	Aminoacyl-tRNA biosynthesis	1	0	1	0	1	0
980	Metabolism of xenobiotics by cytochrome P450	1	0	1	0	1	0
981	Insect hormone biosynthesis	1	0	1	0	1	0
982	Drug metabolism - cytochrome P450	1	0	1	0	1	0
983	Drug metabolism - other enzymes	1	0	1	0	1	0
1040	Biosynthesis of unsaturated fatty acids	1	0	1	0	1	0
1051	Biosynthesis of ansamycins	1	0	1	0	1	0
1053	Biosynthesis of siderophore group nonribosomal peptides	1	0	1	0	1	0
1055	Biosynthesis of vancomycin group antibiotics	1	0	1	0	1	0
1056	Biosynthesis of type II polyketide backbone	1	0	1	0	1	0
1057	Biosynthesis of type II polyketide products	1	0	1	0	1	0
1058	Acridone alkaloid biosynthesis	1	0	1	0	1	0
1062	Biosynthesis of terpenoids and steroids	1	0	1	0	1	0
1066	Biosynthesis of alkaloids derived from terpenoid and polyketide	1	0	1	0	1	0
1070	Biosynthesis of plant hormones	1	0	1	0	1	0
4070	Phosphatidylinositol signaling system	1	0	0	0	1	0

## Sheet: NMDS_Leaf
Tissue	P_Level	2-aminophenol	2-hydroxybenzyl alcohol	2-hydroxybutyric acid	2-keto-l-gluconic acid*	3,4-dihydroxybenzoic acid	3-amino-2-piperidone*	3-hydroxy-3-methylglutaric acid	3-hydroxybutyric acid	4-guanidinobutyric acid	4-hydroxy-3-methoxybenzoic acid	4-hydroxybenzoic acid	5-O-coumaroyl-D-quinic acid*	aconitic acid	adenosine	alpha-ketoglutaric acid	arabitol	ascorbic acid	benzene-1,2,4-triol	benzoic acid	beta-cyano-L-alanine	caffeic acid	carbonate ion	catechin	catechol	cellobiose	chlorogenic acid	citric acid	dehydroalanine (possibly from cyesteine)	dehydroascorbic acid	D-erythritol	D-fructose	D-fructose-6-phosphate	D-galactaric acid	D-gluconic acid	D-glucose	D-glucose-6-phosphate	DL-glyceraldehyde	D-lyxose	D-malic acid	D-maltitol	D-mannitol	D-ribose	D-sorbitol	D-threitol	D-xylose	epicatechin	epigallocatechin*	erythrono-1,4-lactone*
Leaf	High	1.00831e+06	427667	3.60659e+06	5.53669e+07	663812	0	4.857e+06	1210.79	0	9.2708e+06	1.69614e+07	5.60394e+06	4.065e+06	2.08034e+06	35083.7	1.37968e+07	1.72569e+07	1.14624e+07	5263.37	1.14122e+07	3.31661e+07	607245	7.7613e+07	1.27177e+08	3.203e+07	443429	7.33351e+06	3.39738e+06	2.94858e+06	1.64078e+07	0	654882	7.37392e+07	8.11018e+06	1.94424e+07	784508	453963	2.5377e+07	8.01172e+07	2.38259e+06	1.46782e+08	4.60609e+06	73881152	3.01222e+06	2.5377e+07	5.78324e+06	7.72796e+06	4.14914e+06
Leaf	High	2.30752e+06	923084	485362	1.20284e+07	1.6018e+06	0	3.8444e+06	588893	0	6.52198e+06	4.22475e+07	3.69088e+06	2.73036e+06	821839	0	1.49161e+07	1.49694e+07	1.53113e+07	7.36308e+06	8.45197e+06	4.79602e+07	422066	5.74754e+07	6.92543e+07	1.30439e+08	229687	4.13821e+06	5593376	1.67247e+07	2.0972e+07	1.06992e+06	2.43266e+06	1.14664e+06	4.27719e+07	2.25787e+07	128864	3.6694e+06	1.62712e+07	4.21996e+06	1.41452e+06	104772307	95617	7.13489e+07	1.74477e+06	1.62712e+07	1.40099e+06	3.78136e+06	9.21119e+06
Leaf	High	2.32652e+06	1.1937e+06	1.0569e+06	5.52501e+06	4.61721e+06	1.57114e+06	6.20471e+06	104271	0	6.71715e+06	1.82469e+07	6.17829e+06	1.26607e+07	1.55412e+06	47884.8	1.7982e+07	1.61917e+07	2.40474e+07	405954	1.40141e+07	2.70566e+07	317336	5.53099e+07	3.05956e+08	2.38861e+07	354778	1.70233e+07	3.67662e+06	1.12154e+06	1.28839e+07	3.50058e+06	1.97864e+06	1.94992e+07	8.11193e+06	1.49697e+08	658578	567393	2.89146e+07	4.14635e+07	3.1082e+06	1.36079e+08	580195	71536840	2.16375e+06	2.89146e+07	4.13273e+06	3.4117e+06	5.07828e+06
Leaf	High	2.76645e+06	1.53819e+06	608813	1.58088e+07	1.23679e+06	0	4.25715e+06	0	172955	796063	2.83655e+07	609174	7.75683e+06	338811	0	1.30893e+07	1.24297e+07	13616353	2.39089e+06	667610	2.45834e+07	304572	5.42472e+07	1.89409e+08	8.15696e+07	0	9.90424e+06	1.07508e+07	1.87827e+06	7.82502e+06	507.203	6.47206e+06	186303	2.60607e+07	1.27359e+08	46492.8	3.17065e+06	1.84241e+07	1.31079e+07	400937	1.31141e+08	476041	63133480	2.12922e+06	1.84241e+07	2.26695e+06	2.85164e+06	7.73631e+06
Leaf	High	2.49194e+06	1.21172e+06	5.94928e+06	4.48387e+07	3.38277e+06	0	4.68787e+06	370093	0	9.464e+06	2.45805e+07	4.64326e+06	1.02501e+07	1.11195e+06	56674.1	9.87017e+06	1.32572e+07	1.31779e+07	4.59998e+06	4.9957e+06	3.00698e+07	152890	6.75077e+07	1.71319e+08	5.99449e+07	298092	1.04766e+07	1942444	4.11794e+06	9.11359e+06	2.84038e+06	277964	417257	2.60689e+07	1.40698e+08	416886	1.13359e+06	2.80454e+07	5.83027e+07	1.1286e+06	1.77543e+08	2.89404e+06	1.12769e+07	3.42854e+06	2.63255e+07	2.22857e+06	4.4376e+06	6.57539e+06
Leaf	Low	8.3004e+06	4.55494e+06	8.75043e+06	7.32142e+07	4.16715e+06	3.05338e+06	1.00233e+07	1.06442e+06	395085	1.4344e+07	8.90972e+06	8.44722e+06	1.06333e+07	387166	480730	2.67354e+07	0	1.77288e+07	1.36028e+07	11448128	3.4215e+07	439341	3.02402e+07	3.99488e+08	5.78206e+06	398453	1.97605e+07	2.23005e+06	1.13886e+06	2.33111e+07	5.89317e+06	3.98995e+06	4.38048e+07	8.29774e+07	1.2152e+08	93423.8	958520	7.35421e+06	3.64853e+07	6.95629e+06	1.1945e+07	8.60378e+06	6021386	3.28582e+07	1.17443e+07	3.37211e+06	1.67559e+06	1.33202e+07
Leaf	Low	3.47403e+06	2.52061e+06	921940	9.50059e+06	3.2206e+06	0	6.29669e+06	69265.3	4.62034e+07	1.39788e+07	1.5122e+07	146546	6.95475e+06	3.73593e+06	1.63056e+06	1.66893e+07	0	8.12533e+06	1.03941e+06	1.8945e+07	8.36617e+06	424428	2.084e+07	2.72817e+08	5.43119e+06	1.59441e+06	2.62844e+07	3.07887e+06	1.25251e+06	2.22499e+07	1.49869e+07	2.6479e+06	4.54172e+07	4.86287e+06	65255488	215302	136162	1.30281e+07	1.30495e+08	2.74873e+06	1.10473e+08	1.11699e+07	5.99827e+06	2.69387e+07	3.43345e+07	2.50414e+06	1.32886e+06	5.8059e+06
Leaf	Low	5.91586e+06	3.39557e+06	1.67137e+06	2.61178e+07	4.36176e+06	2.25264e+06	8.71364e+06	580324	1.44453e+07	1.35465e+07	1.35766e+07	3.47467e+06	6.6846e+06	2.64901e+06	1.27055e+06	2.2713e+07	0	1.30086e+07	3806256	6.72478e+07	2.73689e+07	246126	2.362e+07	1.82261e+08	8.83723e+06	1.57657e+06	1.53697e+07	2.84105e+06	1.18397e+06	2.18109e+07	0	3.53193e+06	6.2796e+06	3.19573e+07	1.159e+08	116082	80086.7	7.818e+06	1.49716e+08	619671	9.82062e+07	4.19923e+06	59265704	3.57389e+07	1.1338e+07	2.6986e+06	1.19001e+06	1.36782e+07
Leaf	Low	7.5381e+06	3.83541e+06	6.02271e+06	7.07843e+07	6.89316e+06	0	1.02035e+07	964359	1.85706e+06	7.60373e+06	9.84976e+06	891720	9.80877e+06	1.02977e+06	33177.7	1.98687e+07	0	1.65176e+07	3.93927e+06	2.85766e+07	3.79294e+07	421112	4.08655e+07	2.68483e+08	1.06169e+07	371717	1.52539e+07	5.81785e+06	995337	2.07011e+07	1.18101e+07	4.70974e+06	1.30964e+07	1.13345e+07	1.11799e+08	0	1.24808e+06	8.63937e+06	39533440	5.21666e+06	1.09082e+07	6.76641e+06	6562926	2.33333e+07	2.29886e+07	2.79244e+06	3.72852e+06	1.00329e+07
Leaf	Low	2.35049e+06	2.34301e+06	2.64542e+06	2.25349e+07	2.18748e+06	2.57601e+06	10020304	1.21247e+06	3.86913e+07	1.84877e+07	2.07048e+07	905143	9.53436e+06	2.74659e+06	2.20776e+06	2.06615e+07	0	1.21369e+07	638359	49448134	2.61544e+07	260303	4.99938e+07	1.59953e+08	4.10677e+06	3.47575e+06	5.05453e+07	1.31528e+06	910742	2.16465e+07	4.88353e+06	3.43741e+06	5.22272e+07	4.61359e+06	6.12724e+07	137264	206446	1.51572e+07	1.02118e+08	1.99439e+06	8.48805e+07	8.2813e+06	6201662	2.78347e+07	2.79995e+07	4.001e+06	5.40913e+06	8.31836e+06
PERMANOVA:
Vectors	NMDS1	NMDS2	R2	Pr(>r)
L.citrulline	-0.73947	0.67319	0.0041	0.993
succinic.acid	-0.50009	-0.86597	0.0145	0.944
carbonate.ion	-0.14391	0.98959	0.0226	0.923
myo.inositol	-0.19768	0.98027	0.0301	0.896
lactobionic.acid	-0.0837	0.99649	0.0504	0.822
shikimic.acid	-0.25538	0.96684	0.0548	0.813
melezitose	0.71664	-0.69744	0.0599	0.794
isomaltose	0.00191	1	0.0643	0.786
benzene.1.2.4.triol	-0.46315	-0.88628	0.0701	0.745
fucose	-0.0802	-0.99678	0.0712	0.776
L.threonine	0.01524	-0.99988	0.089	0.702
D.glucose	0.30565	-0.95214	0.0893	0.711
X5.O.coumaroyl.D.quinic.acid.	-0.22727	0.97383	0.1023	0.699
X2.keto.l.gluconic.acid.	0.82051	-0.57164	0.1154	0.647
lactic.acid	0.98795	0.15477	0.1344	0.617
xylitol	0.83104	-0.55622	0.137	0.592
X2.hydroxybutyric.acid	0.81695	-0.57671	0.1495	0.572
L.glutamine	-0.54743	-0.83685	0.167	0.513
aconitic.acid	0.98851	0.15114	0.1699	0.49
maleic.acid	0.32376	0.94614	0.2282	0.398
D.maltitol	0.60485	-0.79634	0.2445	0.357
L.serine	0.74591	0.66604	0.2556	0.375
D.gluconic.acid	-0.00971	-0.99995	0.2665	0.349
L.proline	0.77968	0.62618	0.2809	0.322
stearic.acid	-0.91191	0.41039	0.2826	0.329
D.xylose	0.03389	0.99943	0.2997	0.3
L.aspartic.acid	0.66829	0.7439	0.3328	0.225
D.erythritol	0.69261	-0.72131	0.3384	0.22
caffeic.acid	-0.44153	-0.89725	0.3521	0.228
L.pyroglutamic.acid	0.70735	0.70686	0.356	0.19
X3.4.dihydroxybenzoic.acid	0.46582	-0.88488	0.3585	0.197
catechol	0.75764	-0.65268	0.3618	0.178
benzoic.acid	0.02466	-0.9997	0.3628	0.204
L.tryptophan	0.79756	0.60324	0.3711	0.19
threose	0.3003	-0.95384	0.3826	0.171
beta.cyano.L.alanine	0.93394	0.35742	0.3834	0.177
pyruvic.acid	0.75644	0.65407	0.4052	0.171
palmitic.acid	-0.13732	-0.99053	0.4194	0.161
dehydroalanine..possibly.from.cyesteine.	-0.24635	-0.96918	0.4567	0.115
citric.acid	0.7696	0.63853	0.4689	0.101
L.valine	0.09388	-0.99558	0.4886	0.104
epigallocatechin.	-0.19446	0.98091	0.4917	0.088	.
adenosine	0.27291	0.96204	0.4955	0.094	.
L.threonic.acid	0.94863	0.3164	0.5099	0.091	.
D.sorbitol	-0.74627	0.66564	0.5148	0.075	.
malonic.acid	0.32031	-0.94731	0.5221	0.084	.
D.galactaric.acid	0.18889	0.982	0.5337	0.063	.
arabitol	0.6601	-0.75117	0.551	0.051	.
galactitol	-0.50862	-0.86099	0.5634	0.07	.
sucrose	-0.96444	0.2643	0.5656	0.043	*
erythrono.1.4.lactone.	0.20357	-0.97906	0.5769	0.053	.
glycolic.acid	0.9756	0.21956	0.5796	0.054	.
L.phenylalanine	-0.76351	-0.64579	0.586	0.042	*
X4.hydroxy.3.methoxybenzoic.acid	0.61697	0.78699	0.5868	0.037	*
D.fructose.6.phosphate	0.13186	-0.99127	0.5995	0.047	*
ferulic.acid	0.00441	0.99999	0.6	0.055	.
D.malic.acid	0.39899	0.91695	0.6172	0.04	*
urea	0.29144	-0.95659	0.6461	0.03	*
dehydroascorbic.acid	-0.61051	-0.79201	0.6604	0.016	*
epicatechin	0.0745	0.99722	0.6606	0.015	*
tartaric.acid	0.95243	0.30476	0.6632	0.024	*
D.mannitol	-0.30551	0.95219	0.6658	0.02	*
methylmalonic.acid	-0.35435	-0.93511	0.6718	0.02	*
glycerol	0.99429	-0.10674	0.6862	0.021	*
inositol.phosphate.	-0.97374	-0.22768	0.7163	0.008	**
catechin	-0.45924	0.88831	0.7191	0.016	*
fumaric.acid	0.72994	-0.68351	0.7254	0.011	*
D.ribose	0.95794	0.28698	0.7285	0.012	*
X2.aminophenol	0.32011	-0.94738	0.7291	0.01	**
X4.hydroxybenzoic.acid	-0.77673	-0.62983	0.75	0.007	**
glucosylglycerol.	-0.27295	-0.96203	0.7618	0.008	**
X3.hydroxy.3.methylglutaric.acid	0.84615	-0.53294	0.7633	0.007	**
raffinose	-0.29292	0.95614	0.7772	0.012	*
phosphate.ion	0.98194	-0.18919	0.7914	0.011	*
D.lyxose	-0.30433	0.95257	0.7995	0.005	**
hydroquinone	0.59425	-0.80428	0.8353	0.003	**
D.threitol	0.81818	-0.57496	0.8714	0.007	**
trehalose	-0.6774	0.73562	0.8792	0.001	***
quinic.acid	0.91646	-0.40012	0.8874	0.006	**
X2.hydroxybenzyl.alcohol	0.4553	-0.89034	0.9006	0.002	**
glyceric.acid	0.87583	-0.48262	0.9047	0.003	**
galactinol	-0.26059	0.96545	0.9175	0.001	***
maltose	-0.62326	-0.78202	0.9251	0.001	***
DL.glyceraldehyde	-0.33428	-0.94247	0.9347	0.001	***
cellobiose	-0.64014	-0.76826	0.9383	0.001	***
t-tests (SAS JMP Pro 17)
Sucrose:
Source	DF	Sum of Squares	Mean Square	F Ratio
Model	1	7909600000000000	7910000000000000	3.5494
Error	8	1.7828e+16	2228000000000000	Prob > F
C. Total	9	2.5737e+16		0.0963
Phosphate ion:
Source	DF	Sum of Squares	Mean Square	F Ratio
Model	1	6.1052e+16	6.105e+16	60.0975
Error	8	8127100000000000	1016000000000000	Prob > F
C. Total	9	6.9179e+16		<.0001*
galactinol:
Source	DF	Sum of Squares	Mean Square	F Ratio
Model	1	1352600000000000	1353000000000000	9.9734
Error	8	1085000000000000	135600000000000	Prob > F
C. Total	9	2437600000000000		0.0134*
glucosylglycerol:
Source	DF	Sum of Squares	Mean Square	F Ratio
Model	1	926360000000000	926400000000000	0.6939
Error	8	1.0681e+16	1335000000000000	Prob > F
C. Total	9	1.1607e+16		0.429
cellobiose:
Source	DF	Sum of Squares	Mean Square	F Ratio
Model	1	8590500000000000	8590000000000000	9.3036
Error	8	7386800000000000	923400000000000	Prob > F
C. Total	9	1.5977e+16		0.0158*
raffinose:
Source	DF	Sum of Squares	Mean Square	F Ratio
Model	1	970800000000000	970800000000000	12.0408
Error	8	645010000000000	80630000000000	Prob > F
C. Total	9	1615800000000000		0.0084*
maltose:
Source	DF	Sum of Squares	Mean Square	F Ratio
Model	1	4374400000000000	4374000000000000	8.5037
Error	8	4115300000000000	514400000000000	Prob > F
C. Total	9	8489800000000000		0.0194*
D-lyxose:
Source	DF	Sum of Squares	Mean Square	F Ratio
Model	1	422960000000000	423000000000000	18.792
Error	8	180060000000000	22510000000000	Prob > F
C. Total	9	603020000000000		0.0025*
D-threitol:
Source	DF	Sum of Squares	Mean Square	F Ratio
Model	1	1801600000000000	1802000000000000	145.029
Error	8	99381000000000	12420000000000	Prob > F
C. Total	9	1901000000000000		<.0001*
trehalose:
Source	DF	Sum of Squares	Mean Square	F Ratio
Model	1	159490000000000	159500000000000	32.7085
Error	8	39008000000000	4876000000000	Prob > F
C. Total	9	198500000000000		0.0004*
D-ribose:
Source	DF	Sum of Squares	Mean Square	F Ratio
Model	1	92225000000000	92230000000000	17.7955
Error	8	41460000000000	5182000000000	Prob > F
C. Total	9	133690000000000		0.0029*
quinic acid:
Source	DF	Sum of Squares	Mean Square	F Ratio
Model	1	1.6139e+17	1.614e+17	56.9293
Error	8	2.2679e+16	2835000000000000	Prob > F
C. Total	9	1.8407e+17		<.0001*
glyceric acid:
Source	DF	Sum of Squares	Mean Square	F Ratio
Model	1	1.3068e+16	1.307e+16	232.033
Error	8	450540000000000	56320000000000	Prob > F
C. Total	9	1.3518e+16		<.0001*
catechin:
Source	DF	Sum of Squares	Mean Square	F Ratio
Model	1	2149000000000000	2149000000000000	17.3206
Error	8	992570000000000	124100000000000	Prob > F
C. Total	9	3141500000000000		0.0032*
fumaric acid:
Source	DF	Sum of Squares	Mean Square	F Ratio
Model	1	3767100000000000	3767000000000000	28.3702
Error	8	1062300000000000	132800000000000	Prob > F
C. Total	9	4829400000000000		0.0007*
inositol phosphate:
Source	DF	Sum of Squares	Mean Square	F Ratio
Model	1	209350000000000	209300000000000	5.4163
Error	8	309210000000000	38650000000000	Prob > F
C. Total	9	518560000000000		0.0484*
3-hydroxy-3-methylglutaric acid
Source	DF	Sum of Squares	Mean Square	F Ratio
Model	1	45823000000000	45820000000000	25.9883
Error	8	14106000000000	1763000000000	Prob > F
C. Total	9	59929000000000		0.0009*
4-hydroxybenzoic acid
Source	DF	Sum of Squares	Mean Square	F Ratio
Model	1	387370000000000	387400000000000	6.1705
Error	8	502220000000000	62780000000000	Prob > F
C. Total	9	889590000000000		0.0379*
4-hydroxy-3-methoxybenzoic acid
Source	DF	Sum of Squares	Mean Square	F Ratio
Model	1	123840000000000	123800000000000	9.0414
Error	8	109580000000000	13700000000000	Prob > F
C. Total	9	233410000000000		0.0169*
benzoic acid:
Source	DF	Sum of Squares	Mean Square	F Ratio
Model	1	6824200000000	6824000000000	0.3685
Error	8	148140000000000	18520000000000	Prob > F
C. Total	9	154970000000000		0.5606
3,4-dihydroxybenzoic acid
Source	DF	Sum of Squares	Mean Square	F Ratio
Model	1	8700700000000	8701000000000	3.0105
Error	8	23121000000000	2890000000000	Prob > F
C. Total	9	31822000000000		0.1209
2-hydroxybenzyl alcohol
Source	DF	Sum of Squares	Mean Square	F Ratio
Model	1	12894000000000	12890000000000	25.2972
Error	8	4077600000000	509700000000	Prob > F
C. Total	9	16972000000000		0.0010*
[truncated: 53 more columns]

## Sheet: NMDS_Root
Tissue	P_Level	2-aminophenol	2-hydroxybenzyl alcohol	2-hydroxybutyric acid	2-keto-l-gluconic acid*	3,4-dihydroxybenzoic acid	3-hydroxy-3-methylglutaric acid	3-hydroxybutyric acid	4-guanidinobutyric acid	4-hydroxy-3-methoxybenzoic acid	4-hydroxybenzoic acid	5-O-coumaroyl-D-quinic acid*	aconitic acid	adenosine	alpha-ketoglutaric acid	arabitol	ascorbic acid	benzene-1,2,4-triol	benzoic acid	beta-cyano-L-alanine	caffeic acid	carbonate ion	catechin	catechol	cellobiose	chlorogenic acid	citric acid	dehydroalanine (possibly from cyesteine)	dehydroascorbic acid	D-erythritol	D-fructose	D-fructose-6-phosphate	D-galactaric acid	D-gluconic acid	D-glucose	D-glucose-6-phosphate	DL-glyceraldehyde	D-lyxose	D-malic acid	D-maltitol	D-mannitol	D-ribose	D-sorbitol	D-threitol	D-xylose	epicatechin	epigallocatechin*	erythrono-1,4-lactone*	ethanolamine*
Root	High	495407	9044.89	7319617	5.52719e+06	1.7266e+06	4.61632e+06	513957	1.64404e+06	655925	2.93277e+06	1.38045e+06	683522	633602	2.18858e+06	8.79391e+06	0	1.144e+06	860451	3.18614e+06	1.47707e+06	1.60851e+06	9.74269e+07	3.75002e+06	3.86571e+06	3.51795e+07	7.32238e+07	177000	1.21878e+06	5.96059e+06	3.46402e+07	1.89361e+06	7.06018e+06	7.72001e+06	3.64737e+08	1.23703e+07	423023	1.20579e+07	2.5977e+07	6.17483e+06	3.06679e+07	1.00024e+07	15844096	945679	2.22171e+07	6.22007e+06	754718	167749	2.43213e+07
Root	High	264206	8988.59	10300557	4.52244e+06	1.65013e+06	3.59152e+06	305124	910405	889421	879773	1.16892e+06	457462	421797	3.51966e+06	6.61476e+06	0	229013	19792.1	908025	482023	1.36785e+06	8.24285e+07	1.64654e+06	3.82697e+06	2.42654e+07	6.57814e+07	94407.2	2.13562e+06	1.32596e+06	3.36715e+07	1.47276e+06	5.53393e+06	4.76943e+06	4.23771e+08	1.03121e+07	177692	1.25872e+07	3.65291e+07	3.45063e+06	2.65308e+07	7.24535e+06	14417715	863849	1.90804e+07	4.23377e+06	227491	220764	2.57884e+07
Root	High	504740	8035.05	8462642	3.88192e+06	1.21862e+06	2.86709e+06	427914	2.00672e+07	892563	983407	1.22928e+06	554749	774140	2.43043e+06	5.67152e+06	0	231971	651222	944005	1.42094e+06	1.4647e+06	7.96501e+07	4.20071e+06	3.2856e+06	24811550	9.85885e+07	115053	1.95926e+06	996286	3.08804e+07	2.12417e+06	4.81084e+06	3.35832e+06	485986301	1.44314e+07	122907	1.17255e+07	3.92997e+07	846136	1.46204e+07	6.52534e+06	8032522	486520	2.09756e+07	5.41366e+06	66235.8	184138	2.39828e+07
Root	High	553524	231679	12706793	7.3239e+06	2.76566e+06	4.32788e+06	485032	1.55005e+06	1.4186e+06	1.46382e+06	1.39785e+06	728061	616735	4.01352e+06	1.04119e+07	0	433896	292702	2.26904e+06	628352	1.22248e+06	1.12307e+08	2.38211e+06	4.20587e+06	36016131	9.69931e+07	218274	2.7858e+06	5.87504e+06	5.17123e+07	2.49346e+06	8.5236e+06	8.04349e+06	3.44703e+08	1.63306e+07	481509	1.65668e+07	6.70567e+07	5.2867e+06	2.95417e+07	1.1548e+07	14379968	1110532	3.13764e+07	7.02092e+06	346963	269597	4.31162e+07
Root	High	484115	29721.4	7908527	3.99288e+06	1.86921e+06	2.60586e+06	278917	1.47461e+06	920112	2.11566e+06	457308	716165	617422	2.71509e+06	5.95296e+06	0	297208	365831	1.15888e+06	602939	1.40781e+06	101554698	2.42111e+06	4.96243e+06	2.55232e+07	6.22479e+07	93809.9	2.08131e+06	2.61922e+06	3.20094e+07	2.12692e+06	6.23272e+06	4.32302e+06	3.67106e+08	1.43156e+07	284033	1.46189e+07	3.20962e+07	7.04467e+06	2.84787e+07	6.62247e+06	14922454	755847	1.62839e+07	6.69633e+06	360908	150496	3.03893e+07
Root	Low	3.95794e+06	7429.81	8233153	2.38485e+06	807824	3.1313e+06	200294	2.99696e+07	508939	761055	579489	1.06803e+06	690379	2.38036e+06	4.00631e+06	55734.3	248622	904990	5.4928e+06	270229	1.32569e+06	4.09434e+07	1.34045e+07	2.71513e+06	1.08206e+07	9.92377e+07	234955	1.26062e+06	377640	4.00334e+07	543582	4.4117e+06	2.02607e+06	3.24874e+08	1.8637e+06	54035.5	2.37298e+06	3.94844e+07	3.09237e+06	1.51174e+07	3.42925e+06	1.49768e+06	672949	8.30309e+06	2.3353e+06	50262.4	372221	1.64098e+07
Root	Low	2.35052e+06	247326	7637004	1.90567e+06	598277	2.83816e+06	47941.6	540838	450483	902204	114385	626929	324876	2.10501e+06	2.37419e+06	0	337404	854233	4.88378e+06	217531	824762	3.06383e+07	1.12405e+07	2.33662e+06	5.89704e+06	4.35903e+07	96219.7	1.66281e+06	916000	3.11292e+07	322801	3.51643e+06	1.6754e+06	2.86486e+08	1.46715e+06	53266.6	3.60275e+06	932622	2.84065e+06	1.53262e+07	3.13485e+06	1.91033e+06	209137	7.50188e+06	1.55792e+06	48251.6	105057	9.85341e+06
Root	Low	1.93833e+06	239375	10710491	2.22987e+06	743078	4.8559e+06	241441	2.28533e+07	622833	810306	734421	1.55143e+06	1.11851e+06	3.21762e+06	4.27322e+06	0	819470	869103	4.25879e+06	309322	1.1755e+06	5.34426e+07	7.65709e+06	2.86068e+06	1.47278e+07	1.09729e+08	264938	3.48708e+06	813290	4.96802e+07	546460	5.66306e+06	2.31379e+06	337983193	1.29328e+06	28501.9	2.63813e+06	3.18886e+07	4.41012e+06	1.36779e+07	4.34401e+06	1.43105e+06	435537	1.02694e+07	1.6595e+06	67409.4	295042	1.24948e+07
Root	Low	2.10732e+06	244904	6943089	2.07807e+06	683942	2.88086e+06	155659	2.22929e+07	132640	2.49675e+06	347106	996592	776604	1.70181e+06	3.24505e+06	0	504076	659876	3.02155e+06	249538	1.08491e+06	4.40941e+07	7.6218e+06	3.02356e+06	9.6417e+06	6.43756e+07	179468	2.62012e+06	417482	4.43339e+07	473702	4.13592e+06	2.01751e+06	3.22381e+08	1.52847e+06	69020.7	2.62028e+06	1.28483e+07	2.7448e+06	1.35792e+07	3.80145e+06	1.2161e+06	503027	9.01971e+06	2.90319e+06	108715	118037	1.44107e+07
Root	Low	3.4606e+06	0	6.87702e+06	2.71406e+06	754885	2.62148e+06	160145	2.71523e+07	851165	906370	479884	1.00077e+06	695549	2.05889e+06	4.56675e+06	0	763109	1.07035e+06	2.76378e+06	464253	1.11183e+06	5.87155e+07	1.89608e+07	3.18023e+06	1.20027e+07	1.00909e+08	208628	3.83165e+06	2.06918e+06	3.05242e+07	647974	5.64131e+06	2.06072e+06	3.37469e+08	1.78685e+06	95597	5.24667e+06	3.96603e+07	3.42508e+06	1.55946e+07	4.75029e+06	5.58892e+06	789921	1.52023e+07	3.16593e+06	103251	173654	2.05379e+07
PERMANOVA:
Vectors	NMDS1	NMDS2	R2	Pr(>r)
L.aspartic.acid	-0.10593	0.99437	0.0047	0.989
benzene.1.2.4.triol	-0.15397	0.98808	0.0278	0.908
erythrono.1.4.lactone.	-0.14623	-0.98925	0.0313	0.884
urea	-0.37097	0.92865	0.0456	0.844
dehydroalanine..possibly.from.cyesteine.	0.85332	-0.52138	0.0563	0.834
dehydroascorbic.acid	0.34396	-0.93899	0.059	0.819
D.fructose	0.10906	0.99404	0.071	0.772
methylmalonic.acid	0.54236	0.84015	0.0722	0.788
palmitic.acid	0.78395	-0.62082	0.1142	0.682
X4.hydroxybenzoic.acid	-0.54593	0.83783	0.1504	0.534
L.pyroglutamic.acid	-0.50294	0.86432	0.1715	0.521
L.alanine	0.44237	-0.89683	0.1893	0.491
citric.acid	-0.13069	-0.99142	0.2013	0.455
adenosine	0.05758	-0.99834	0.2031	0.459
stearic.acid	-0.10714	0.99424	0.2046	0.46
fumaric.acid	0.43367	-0.90107	0.211	0.437
L.threonic.acid	-0.71405	-0.7001	0.215	0.422
X3.hydroxy.3.methylglutaric.acid	-0.32272	0.94649	0.2254	0.399
X2.hydroxybutyric.acid	-0.42309	0.90609	0.2382	0.383
lactic.acid	0.45107	-0.89249	0.2544	0.343
aconitic.acid	0.73327	-0.67993	0.276	0.334
L.proline	-0.03418	-0.99942	0.2974	0.275
malonic.acid	-0.58187	-0.81328	0.3004	0.275
benzoic.acid	0.88756	-0.46069	0.3369	0.237
alpha.ketoglutaric.acid	-0.59062	0.80695	0.3488	0.225
maleic.acid	-0.61579	0.78791	0.3785	0.196
D.malic.acid	-0.92387	-0.3827	0.3927	0.18
threose	-0.92446	0.38127	0.4112	0.145
D.maltitol	-0.36071	0.93268	0.4373	0.122
fucose	-0.67137	0.74112	0.5034	0.093	.
succinic.acid	-0.44179	0.89712	0.5041	0.102
glycerol	0.95932	-0.28232	0.537	0.075	.
inositol.phosphate.	-0.55909	0.82911	0.5428	0.06	.
caffeic.acid	-0.91441	-0.40479	0.5456	0.053	.
galactitol	-0.67815	0.73493	0.5531	0.066	.
D.threitol	-0.94015	0.34076	0.5556	0.06	.
catechol	0.80713	-0.59038	0.5619	0.062	.
isomaltose	0.74488	0.6672	0.5761	0.052	.
L.threonine	-0.61807	0.78612	0.5781	0.047	*
X4.hydroxy.3.methoxybenzoic.acid	-0.83414	0.55155	0.5921	0.046	*
L.glutamine	0.73521	-0.67784	0.6179	0.032	*
epigallocatechin.	-0.59376	0.80465	0.6214	0.03	*
L.serine	-0.46933	0.88303	0.6216	0.03	*
L.tryptophan	-0.59957	0.80032	0.6222	0.031	*
beta.cyano.L.alanine	0.71772	0.69633	0.626	0.036	*
myo.inositol	-0.88809	-0.45968	0.6531	0.022	*
galactinol	-0.94194	0.33577	0.6622	0.021	*
glucosylglycerol.	-0.54853	-0.83613	0.6625	0.023	*
lactobionic.acid	-0.67478	0.73802	0.6693	0.023	*
X5.O.coumaroyl.D.quinic.acid.	-0.99973	0.02319	0.671	0.018	*
ferulic.acid	-0.99936	-0.03589	0.6767	0.023	*
X2.aminophenol	0.84623	-0.53282	0.6835	0.018	*
pyruvic.acid	-0.69328	0.72066	0.689	0.017	*
hydroquinone	0.1715	-0.98518	0.69	0.012	*
L.citrulline	-0.40547	0.91411	0.6954	0.016	*
D.galactaric.acid	-0.66785	0.74429	0.7115	0.02	*
shikimic.acid	-0.95438	0.2986	0.7145	0.006	**
cellobiose	-0.96064	0.2778	0.7293	0.011	*
X4.guanidinobutyric.acid	0.26644	-0.96385	0.7353	0.007	**
xylitol	-0.76297	0.64643	0.7374	0.005	**
D.glucose	-0.44162	-0.8972	0.7429	0.009	**
trehalose	-0.99898	-0.04505	0.7503	0.01	**
ethanolamine.	-0.83815	0.54544	0.7542	0.01	**
phosphate.ion	0.73143	-0.68191	0.7608	0.01	**
glycolic.acid	-0.51645	0.85632	0.7692	0.007	**
D.erythritol	-0.44965	0.8932	0.7712	0.008	**
L.glutamic.acid	-0.90221	0.4313	0.7793	0.008	**
carbonate.ion	-0.68618	-0.72743	0.7817	0.005	**
maltose	-0.83723	0.54685	0.7906	0.011	*
quinic.acid	-0.87213	0.48928	0.792	0.003	**
D.xylose	-0.8439	0.53649	0.8069	0.003	**
X3.hydroxybutyric.acid	-0.98498	0.17267	0.8125	0.002	**
raffinose	-0.66216	0.74937	0.8139	0.001	***
L.phenylalanine	-0.83731	0.54673	0.8142	0.004	**
D.mannitol	-0.58692	0.80965	0.8451	0.002	**
glyceric.acid	-0.50596	0.86256	0.8556	0.001	***
arabitol	-0.75671	0.65375	0.8611	0.002	**
sucrose	-0.97027	-0.24204	0.8612	0.001	***
galactonic.acid	-0.67737	0.73564	0.8615	0.002	**
L.valine	-0.60366	0.79724	0.8675	0.001	***
X2.keto.l.gluconic.acid.	-0.68466	0.72886	0.8791	0.001	***
epicatechin	-0.93119	0.36454	0.8809	0.002	**
X3.4.dihydroxybenzoic.acid	-0.6581	0.75293	0.8824	0.002	**
L.isoleucine	-0.63708	0.7708	0.8838	0.001	***
DL.glyceraldehyde	-0.54718	0.83701	0.8895	0.001	***
D.gluconic.acid	-0.60401	0.79698	0.8901	0.001	***
D.ribose	-0.70043	0.71373	0.8955	0.001	***
tartaric.acid	-0.79536	0.60614	0.898	0.001	***
D.sorbitol	-0.85735	0.51474	0.9056	0.001	***
D.glucose.6.phosphate	-0.93238	0.36147	0.9104	0.003	**
D.lyxose	-0.86362	0.50414	0.9236	0.005	**
D.fructose.6.phosphate	-0.94732	0.32029	0.9248	0.001	***
chlorogenic.acid	-0.86582	0.50036	0.9598	0.001	***
catechin	-0.91485	0.4038	0.9604	0.001	***
t-tests (SAS JMP Pro 17)
Sucrose:
Source	DF	Sum of Squares	Mean Square	F Ratio
Model	1	4828000000000000	4828000000000000	19.2429
Error	8	2007200000000000	250900000000000	Prob > F
C. Total	9	6835200000000000		0.0023*
phosphate ion:
Source	DF	Sum of Squares	Mean Square	F Ratio
Model	1	2.4389e+16	2.439e+16	30.6471
Error	8	6366400000000000	795800000000000	Prob > F
C. Total	9	3.0756e+16		0.0005*
D-mannitol:
Source	DF	Sum of Squares	Mean Square	F Ratio
Model	1	319730000000000	319700000000000	14.7079
Error	8	173910000000000	21740000000000	Prob > F
C. Total	9	493630000000000		0.0050*
D-xylose:
Source	DF	Sum of Squares	Mean Square	F Ratio
Model	1	355660000000000	355700000000000	16.9956
Error	8	167410000000000	20930000000000	Prob > F
C. Total	9	523070000000000		0.0033*
raffinose:
Source	DF	Sum of Squares	Mean Square	F Ratio
Model	1	1115500000000000	1115000000000000	14.8673
Error	8	600220000000000	75030000000000	Prob > F
C. Total	9	1715700000000000		0.0048*
D-lyxose
Source	DF	Sum of Squares	Mean Square	F Ratio
Model	1	260870000000000	260900000000000	93.3393
Error	8	22359000000000	2795000000000	Prob > F
C. Total	9	283230000000000		<.0001*
D-sorbitol:
Source	DF	Sum of Squares	Mean Square	F Ratio
Model	1	313070000000000	313100000000000	47.6474
Error	8	52564000000000	6571000000000	Prob > F
C. Total	9	365630000000000		0.0001*
D-ribose:
Source	DF	Sum of Squares	Mean Square	F Ratio
Model	1	50551000000000	50550000000000	18.1999
Error	8	22221000000000	2778000000000	Prob > F
C. Total	9	72772000000000		0.0027*
arabitol:
Source	DF	Sum of Squares	Mean Square	F Ratio
Model	1	36022000000000	36020000000000	14.5462
Error	8	19811000000000	2476000000000	Prob > F
C. Total	9	55833000000000		0.0051*
catechin:
Source	DF	Sum of Squares	Mean Square	F Ratio
Model	1	6028700000000000	6029000000000000	39.4405
Error	8	1222800000000000	152900000000000	Prob > F
C. Total	9	7251500000000000		0.0002*
chlorogenic acid:
Source	DF	Sum of Squares	Mean Square	F Ratio
Model	1	859440000000000	859400000000000	37.8977
Error	8	181420000000000	22680000000000	Prob > F
C. Total	9	1040900000000000		0.0003*
galactonic acid:
Source	DF	Sum of Squares	Mean Square	F Ratio
Model	1	49677000000000	49680000000000	14.1671
Error	8	28052000000000	3507000000000	Prob > F
C. Total	9	77729000000000		0.0055*
glyceric acid:
Source	DF	Sum of Squares	Mean Square	F Ratio
Model	1	42553000000000	42550000000000	11.8685
Error	8	28683000000000	3585000000000	Prob > F
C. Total	9	71237000000000		0.0088*
epicatechin:
Source	DF	Sum of Squares	Mean Square	F Ratio
Model	1	32267000000000	32270000000000	36.4731
Error	8	7077400000000	884700000000	Prob > F
C. Total	9	39344000000000		0.0003*
D-gluconic acid:
Source	DF	Sum of Squares	Mean Square	F Ratio
Model	1	32836000000000	32840000000000	14.5871
Error	8	18008000000000	2251000000000	Prob > F
C. Total	9	50845000000000		0.0051*
4-hydroxybenzoic acid:
Source	DF	Sum of Squares	Mean Square	F Ratio
Model	1	624370000000	624400000000	0.9738
Error	8	5129400000000	641200000000	Prob > F
C. Total	9	5753800000000		0.3526
3,4-dihydroxybenzoic acid:
Source	DF	Sum of Squares	Mean Square	F Ratio
Model	1	3183500000000	3183000000000	19.3217
Error	8	1318100000000	164800000000	Prob > F
C. Total	9	4501500000000		0.0023*
4-hydroxy-3-methoxybenzoic acid:
Source	DF	Sum of Squares	Mean Square	F Ratio
Model	1	488660000000	488700000000	6.6393
Error	8	588800000000	73600000000	Prob > F
C. Total	9	1077500000000		0.0328*
benzoic acid:
Source	DF	Sum of Squares	Mean Square	F Ratio
Model	1	470260000000	470300000000	7.3637
Error	8	510900000000	63860000000	Prob > F
C. Total	9	981160000000		0.0265*
[truncated: 51 more columns]
